# Supplementary material for: Functional and Taxonomic Traits of the Gut Microbiota in Type 1 Diabetes Children at the Onset: A Metaproteomic Study
Source: Int J Mol Sci. 2022 Dec 15;23(24):15982. doi: 10.3390/ijms232415982 (PMC9787575; doi:10.3390/ijms232415982)
Supplement: Supplementary file 1 [file ijms-23-15982-s001.zip]

Archive with 3 entries (3 files):
- Supplementary Figures.pdf
- File S2.xlsx
- File S1.xlsx
