# Supplementary material for: Functional and Taxonomic Traits of the Gut Microbiota in Type 1 Diabetes Children at the Onset: A Metaproteomic Study
Source: Int J Mol Sci. 2022 Dec 15;23(24):15982. doi: 10.3390/ijms232415982 (PMC9787575; doi:10.3390/ijms232415982)
Supplement: Supplementary file 1 [file ijms-23-15982-s001.zip › File S2.xlsx]

## Sheet: Filtered protein list
Accession code	Entry code	Protein names	Fold Change T1D/CTRL	p-value T1D/CTRL	Significance T1D/CTRL	Fold Change T1D/SIBL	p-value T1D/SIBL	Significance T1D/SIBL	Fold Change SIBL/CTRL	p-value SIBL/CTRL	Significance SIBL/CTRL
P01009	A1AT_HUMAN	Alpha-1-antitrypsin (Alpha-1 protease inhibitor) (Alpha-1-antiproteinase) (Serpin A1) [Cleaved into: Short peptide from AAT (SPAAT)]	-0.00614114	0.960326		-0.24141	0.0949183		0.235269	0.0820633
P01011	AACT_HUMAN	Alpha-1-antichymotrypsin (ACT) (Cell growth-inhibiting gene 24/25 protein) (Serpin A3) [Cleaved into: Alpha-1-antichymotrypsin His-Pro-less]	0.0858982	0.433589		-0.08479	0.542564		0.170688	0.120832
P68032	ACTC_HUMAN	Actin, alpha cardiac muscle 1 (Alpha-cardiac actin) [Cleaved into: Actin, alpha cardiac muscle 1, intermediate form]	0.0447122	0.708795		-0.25954	0.0784761		0.304252	0.0201477	*
P63261	ACTG_HUMAN	Actin, cytoplasmic 2 (Gamma-actin) [Cleaved into: Actin, cytoplasmic 2, N-terminally processed]	0.0970591	0.467774		0.0883486	0.603402		0.00871054	0.954997
P12236	ADT3_HUMAN	ADP/ATP translocase 3 (ADP,ATP carrier protein 3) (ADP,ATP carrier protein, isoform T2) (ANT 2) (Adenine nucleotide translocator 3) (ANT 3) (Solute carrier family 25 member 6) [Cleaved into: ADP/ATP translocase 3, N-terminally processed]	0.143277	0.1187		0.236289	0.0598418		-0.093012	0.408708
P15144	AMPN_HUMAN	Aminopeptidase N (AP-N) (hAPN) (EC 3.4.11.2) (Alanyl aminopeptidase) (Aminopeptidase M) (AP-M) (Microsomal aminopeptidase) (Myeloid plasma membrane glycoprotein CD13) (gp150) (CD antigen CD13)	0.038026	0.860172		-0.511451	0.0493666	*	0.549477	0.0473973	*
P04745	AMY1_HUMAN	Alpha-amylase 1B (EC 3.2.1.1)	-0.145364	0.152897		-0.248094	0.0374292	*	0.10273	0.475305
P19961	AMY2B_HUMAN	Alpha-amylase 2B (EC 3.2.1.1) (1,4-alpha-D-glucan glucanohydrolase 2B) (Carcinoid alpha-amylase)	-0.085332	0.316106		-0.327493	0.00268445	**	0.242161	0.07577
P04746	AMYP_HUMAN	Alpha-amylase 1C (EC 3.2.1.1)	-0.0229091	0.844969		-0.339052	0.00176852	**	0.316142	0.100007
P01008	ANT3_HUMAN	Antithrombin-III (ATIII) (Serpin C1)	0.0639202	0.478002		-0.000150029	0.999059		0.0640702	0.374908
P50995	ANX11_HUMAN	Annexin A11 (56 kDa autoantigen) (Annexin XI) (Annexin-11) (Calcyclin-associated annexin 50) (CAP-50)	0.116898	0.214574		0.164641	0.167197		-0.0477437	0.696903
P07355	ANXA2_HUMAN	Annexin A2 (Annexin II) (Annexin-2) (Calpactin I heavy chain) (Calpactin-1 heavy chain) (Chromobindin-8) (Lipocortin II) (Placental anticoagulant protein IV) (PAP-IV) (Protein I) (p36)	0.0231966	0.857285		-0.222434	0.176174		0.245631	0.0877159
P09525	ANXA4_HUMAN	Annexin A4 (35-beta calcimedin) (Annexin IV) (Annexin-4) (Carbohydrate-binding protein p33/p41) (Chromobindin-4) (Endonexin I) (Lipocortin IV) (P32.5) (PP4-X) (Placental anticoagulant protein II) (PAP-II) (Protein II)	0.13947	0.262306		0.000406632	0.997727		0.139063	0.38201
P05090	APOD_HUMAN	Apolipoprotein D (Apo-D) (ApoD)	0.0860238	0.318566		0.112435	0.339518		-0.0264116	0.739631
P84077	ARF1_HUMAN	ADP-ribosylation factor 1	0.0235197	0.612204		0.0860955	0.162598		-0.0625758	0.264522
Q9NR71	ASAH2_HUMAN	Neutral ceramidase (N-CDase) (NCDase) (EC 3.5.1.-) (EC 3.5.1.23) (Acylsphingosine deacylase 2) (BCDase) (LCDase) (hCD) (N-acylsphingosine amidohydrolase 2) (Non-lysosomal ceramidase) [Cleaved into: Neutral ceramidase soluble form]	0.0353673	0.693097		0.0475914	0.64934		-0.0122241	0.910023
Q92485	ASM3B_HUMAN	Acid sphingomyelinase-like phosphodiesterase 3b (ASM-like phosphodiesterase 3b) (EC 3.1.4.-)	0.0249268	0.681554		-0.188089	0.0183105	*	0.213016	0.00638296	**
O14983	AT2A1_HUMAN	Sarcoplasmic/endoplasmic reticulum calcium ATPase 1 (SERCA1) (SR Ca(2+)-ATPase 1) (EC 7.2.2.10) (Calcium pump 1) (Calcium-transporting ATPase sarcoplasmic reticulum type, fast twitch skeletal muscle isoform) (Endoplasmic reticulum class 1/2 Ca(2+) ATPase)	0.159677	0.127162		0.107635	0.452087		0.0520413	0.677085
Q10588	BST1_HUMAN	ADP-ribosyl cyclase/cyclic ADP-ribose hydrolase 2 (EC 3.2.2.6) (ADP-ribosyl cyclase 2) (Bone marrow stromal antigen 1) (BST-1) (Cyclic ADP-ribose hydrolase 2) (cADPr hydrolase 2) (CD antigen CD157)	-0.0354824	0.620296		0.0426286	0.621594		-0.0781111	0.300785
P22748	CAH4_HUMAN	Carbonic anhydrase 4 (EC 4.2.1.1) (Carbonate dehydratase IV) (Carbonic anhydrase IV) (CA-IV)	-0.0300997	0.799235		-0.191499	0.186415		0.1614	0.26713
P08311	CATG_HUMAN	Cathepsin G (CG) (EC 3.4.21.20)	0.153881	0.312912		0.0571623	0.755591		0.096719	0.639114
P15085	CBPA1_HUMAN	Carboxypeptidase A1 (EC 3.4.17.1)	-0.0649449	0.613153		-0.11336	0.470502		0.0484151	0.754145
P48052	CBPA2_HUMAN	Carboxypeptidase A2 (EC 3.4.17.15)	0.079252	0.580846		0.0625658	0.730747		0.0166862	0.926135
P15086	CBPB1_HUMAN	Carboxypeptidase B (EC 3.4.17.2) (Pancreas-specific protein) (PASP)	-0.108276	0.311574		-0.163482	0.205514		0.0552058	0.671103
Q8IVL8	CBPO_HUMAN	Carboxypeptidase O (CPO) (EC 3.4.17.-)	-0.15799	0.0543682		-0.0413618	0.686339		-0.116628	0.182202
P32320	CDD_HUMAN	Cytidine deaminase (EC 3.5.4.5) (Cytidine aminohydrolase)	0.0532596	0.339347		0.0832478	0.285662		-0.0299882	0.648721
Q9BYE9	CDHR2_HUMAN	Cadherin-related family member 2 (Protocadherin LKC) (PC-LKC) (Protocadherin-24)	-0.0447763	0.753763		-0.409097	0.0277758	*	0.364321	0.0118744	*
P13688	CEAM1_HUMAN	Carcinoembryonic antigen-related cell adhesion molecule 1 (Biliary glycoprotein 1) (BGP-1) (CD antigen CD66a)	-0.0290725	0.813979		-0.198092	0.211678		0.169019	0.278995
P06731	CEAM5_HUMAN	Carcinoembryonic antigen-related cell adhesion molecule 5 (Carcinoembryonic antigen) (CEA) (Meconium antigen 100) (CD antigen CD66e)	-0.0980985	0.462131		-0.238653	0.133396		0.140554	0.327837
P40199	CEAM6_HUMAN	Carcinoembryonic antigen-related cell adhesion molecule 6 (Non-specific crossreacting antigen) (Normal cross-reacting antigen) (CD antigen CD66c)	-0.128888	0.214141		-0.160588	0.1893		0.0316995	0.76946
Q14002	CEAM7_HUMAN	Carcinoembryonic antigen-related cell adhesion molecule 7 (Carcinoembryonic antigen CGM2)	-0.0867166	0.511002		-0.262273	0.0772213		0.175557	0.295822
P19835	CEL_HUMAN	Bile salt-activated lipase (BAL) (EC 3.1.1.13) (EC 3.1.1.3) (EC 3.1.1.6) (Bile salt-stimulated lipase) (BSSL) (Bucelipase) (Carboxyl ester lipase) (Cholesterol esterase) (Pancreatic lysophospholipase) (Sterol esterase)	0.0965475	0.505609		0.0311439	0.851744		0.0654036	0.700661
P08217	CEL2A_HUMAN	Chymotrypsin-like elastase family member 2A (EC 3.4.21.71) (Elastase-2A)	-0.0801045	0.610174		-0.137963	0.464855		0.0578589	0.760235
P09093	CEL3A_HUMAN	Chymotrypsin-like elastase family member 3A (EC 3.4.21.70) (Elastase IIIA) (Elastase-3A) (Protease E)	-0.147495	0.0515997		-0.172135	0.0547036		0.02464	0.755591
P08861	CEL3B_HUMAN	Chymotrypsin-like elastase family member 3B (EC 3.4.21.70) (Elastase IIIB) (Elastase-3B) (Protease E)	-0.315886	0.0488579	*	-0.254139	0.209198		-0.0617475	0.713599
A8K7I4	CLCA1_HUMAN	Calcium-activated chloride channel regulator 1 (EC 3.4.-.-) (Calcium-activated chloride channel family member 1) (hCLCA1) (Calcium-activated chloride channel protein 1) (CaCC-1) (hCaCC-1)	0.0979418	0.611993		-0.499344	0.0312055	*	0.597286	0.0123136	*
Q14CN2	CLCA4_HUMAN	Calcium-activated chloride channel regulator 4 (EC 3.4.-.-) (Calcium-activated chloride channel family member 4) (hCLCA4) (Calcium-activated chloride channel protein 2) (CaCC-2) (hCaCC-2) (Chloride channel accessory 4) [Cleaved into: Calcium-activated chloride channel regulator 4, 110 kDa form; Calcium-activated chloride channel regulator 4, 30 kDa form]	0.182007	0.19182		0.106028	0.546195		0.0759788	0.676206
O15551	CLD3_HUMAN	Claudin-3 (Clostridium perfringens enterotoxin receptor 2) (CPE-R 2) (CPE-receptor 2) (Rat ventral prostate.1 protein homolog) (hRVP1)	-0.0160773	0.813757		-0.0405167	0.619663		0.0244394	0.7592
P02452	CO1A1_HUMAN	Collagen alpha-1(I) chain (Alpha-1 type I collagen)	0.0590508	0.453287		-0.0774586	0.469395		0.136509	0.255762
P04118	COL_HUMAN	Colipase	0.181315	0.101444		0.0508639	0.716529		0.130451	0.336666
Q53GD3	CTL4_HUMAN	Choline transporter-like protein 4 (Solute carrier family 44 member 4) (Thiamine pyrophosphate transporter 1) (hTPPT1)	-0.00262154	0.981241		-0.0375232	0.77909		0.0349017	0.797675
Q6GPI1	CTRB2_HUMAN	Chymotrypsinogen B2 (EC 3.4.21.1) [Cleaved into: Chymotrypsin B2 chain A; Chymotrypsin B2 chain B; Chymotrypsin B2 chain C]	0.0475177	0.725591		-0.611633	8.26442e-05	***	0.659151	0.000536955	***
Q99895	CTRC_HUMAN	Chymotrypsin-C (EC 3.4.21.2) (Caldecrin)	-0.243382	0.00707333	**	-0.248976	0.0147023	*	0.00559444	0.963571
Q86UP6	CUZD1_HUMAN	CUB and zona pellucida-like domain-containing protein 1 (CUB and ZP domain-containing protein 1) (Transmembrane protein UO-44)	-0.0691815	0.629469		-0.337645	0.0569434		0.268463	0.0986718
P59666	DEF3_HUMAN	Neutrophil defensin 3 (Defensin, alpha 3) (HNP-3) (HP-3) (HP3) [Cleaved into: HP 3-56; Neutrophil defensin 2 (HNP-2) (HP-2) (HP2)]	0.177483	0.057585		-0.0468234	0.717455		0.224307	0.0511265
Q9UGM3	DMBT1_HUMAN	Deleted in malignant brain tumors 1 protein (Glycoprotein 340) (Gp-340) (Hensin) (Salivary agglutinin) (SAG) (Surfactant pulmonary-associated D-binding protein)	0.0999223	0.328883		-0.063898	0.629774		0.16382	0.167476
P16444	DPEP1_HUMAN	Dipeptidase 1 (EC 3.4.13.19) (Beta-lactamase) (EC 3.5.2.6) (Dehydropeptidase-I) (Microsomal dipeptidase) (Renal dipeptidase) (hRDP)	-0.168131	0.128991		-0.367501	0.00710283	**	0.199369	0.111677
P27487	DPP4_HUMAN	Dipeptidyl peptidase 4 (EC 3.4.14.5) (ADABP) (Adenosine deaminase complexing protein 2) (ADCP-2) (Dipeptidyl peptidase IV) (DPP IV) (T-cell activation antigen CD26) (TP103) (CD antigen CD26) [Cleaved into: Dipeptidyl peptidase 4 membrane form (Dipeptidyl peptidase IV membrane form); Dipeptidyl peptidase 4 soluble form (Dipeptidyl peptidase IV soluble form)]	0.171874	0.0701479		-0.00805679	0.946578		0.179931	0.108901
P12724	ECP_HUMAN	Eosinophil cationic protein (ECP) (EC 3.1.27.-) (Ribonuclease 3) (RNase 3)	0.132153	0.235277		0.030294	0.818513		0.101859	0.439683
P06733	ENOA_HUMAN	Alpha-enolase (EC 4.2.1.11) (2-phospho-D-glycerate hydro-lyase) (C-myc promoter-binding protein) (Enolase 1) (MBP-1) (MPB-1) (Non-neural enolase) (NNE) (Phosphopyruvate hydratase) (Plasminogen-binding protein)	0.0543063	0.655664		-0.256229	0.127661		0.310535	0.0163642	*
Q6UWV6	ENPP7_HUMAN	Ectonucleotide pyrophosphatase/phosphodiesterase family member 7 (E-NPP 7) (NPP-7) (EC 3.1.4.12) (Alkaline sphingomyelin phosphodiesterase) (Intestinal alkaline sphingomyelinase) (Alk-SMase)	0.111561	0.46044		-0.0382916	0.833524		0.149852	0.381772
P98073	ENTK_HUMAN	Enteropeptidase (EC 3.4.21.9) (Enterokinase) (Serine protease 7) (Transmembrane protease serine 15) [Cleaved into: Enteropeptidase non-catalytic heavy chain; Enteropeptidase catalytic light chain]	-0.00483262	0.953877		0.0577953	0.633634		-0.0626279	0.569042
P15311	EZRI_HUMAN	Ezrin (Cytovillin) (Villin-2) (p81)	0.00359521	0.974857		0.0636762	0.59051		-0.0600809	0.675354
Q9Y6R7	FCGBP_HUMAN	IgGFc-binding protein (Fcgamma-binding protein antigen) (FcgammaBP)	-0.0521972	0.589568		-0.187583	0.137456		0.135385	0.118466
Q13642	FHL1_HUMAN	Four and a half LIM domains protein 1 (FHL-1) (Skeletal muscle LIM-protein 1) (SLIM) (SLIM-1)	-0.0570682	0.589052		-0.323755	0.0391689	*	0.266687	0.0799623
Q14315	FLNC_HUMAN	Filamin-C (FLN-C) (FLNc) (ABP-280-like protein) (ABP-L) (Actin-binding-like protein) (Filamin-2) (Gamma-filamin)	0.079582	0.398766		0.00830096	0.946719		0.0712811	0.591605
P04406	G3P_HUMAN	Glyceraldehyde-3-phosphate dehydrogenase (GAPDH) (EC 1.2.1.12) (Peptidyl-cysteine S-nitrosylase GAPDH) (EC 2.6.99.-)	0.0521504	0.677634		-0.268568	0.0426552	*	0.320719	0.0537457
Q7L5L3	GDPD3_HUMAN	Lysophospholipase D GDPD3 (EC 3.1.4.-) (Glycerophosphodiester phosphodiesterase 7) (Glycerophosphodiester phosphodiesterase domain-containing protein 3)	-0.00136246	0.980603		-0.0635494	0.418616		0.0621869	0.435332
P55259	GP2_HUMAN	Pancreatic secretory granule membrane major glycoprotein GP2 (Pancreatic zymogen granule membrane protein GP-2) (ZAP75)	-0.106747	0.581859		-0.338564	0.167596		0.231817	0.361042
P62805	H4_HUMAN	Histone H4	0.123143	0.182535		-0.111237	0.290863		0.23438	0.0403941	*
A0A0C4DH31	HV118_HUMAN	Immunoglobulin heavy variable 1-18	-0.0628049	0.430179		-0.0806873	0.362208		0.0178824	0.862395
P01764	HV323_HUMAN	Immunoglobulin heavy variable 3-23 (Ig heavy chain V-III region LAY) (Ig heavy chain V-III region POM) (Ig heavy chain V-III region TEI) (Ig heavy chain V-III region TIL) (Ig heavy chain V-III region TUR) (Ig heavy chain V-III region VH26) (Ig heavy chain V-III region WAS) (Ig heavy chain V-III region ZAP)	0.00835749	0.920087		-0.176398	0.0907669		0.184755	0.145075
A0A0B4J1X5	HV374_HUMAN	Immunoglobulin heavy variable 3-74	-0.133281	0.164465		-0.0808228	0.502662		-0.0524586	0.707544
P06331	HV434_HUMAN	Immunoglobulin heavy variable 4-34 (Ig heavy chain V-II region ARH-77)	-0.0226084	0.716912		-0.0755419	0.302462		0.0529335	0.491116
P0DP04	HV43D_HUMAN	Immunoglobulin heavy variable 3-43D	-0.0718486	0.357336		-0.0943618	0.344703		0.0225132	0.818976
P0DOX2	IGA2_HUMAN	Immunoglobulin alpha-2 heavy chain (Immunoglobulin alpha-2 heavy chain BUT)	-0.0949156	0.42165		-0.0627643	0.712583		-0.0321514	0.851765
P0DOX5	IGG1_HUMAN	Immunoglobulin gamma-1 heavy chain (Immunoglobulin gamma-1 heavy chain NIE)	-0.0182693	0.811228		-0.0806751	0.446652		0.0624058	0.62855
P01876	IGHA1_HUMAN	Immunoglobulin heavy constant alpha 1 (Ig alpha-1 chain C region) (Ig alpha-1 chain C region BUR) (Ig alpha-1 chain C region TRO)	-0.116541	0.42796		-0.232537	0.199133		0.115996	0.473934
P01871	IGHM_HUMAN	Immunoglobulin heavy constant mu (Ig mu chain C region) (Ig mu chain C region BOT) (Ig mu chain C region GAL) (Ig mu chain C region OU)	0.181365	0.131863		0.0925941	0.570481		0.0887708	0.481711
P01591	IGJ_HUMAN	Immunoglobulin J chain (Joining chain of multimeric IgA and IgM)	-0.153352	0.270147		-0.158536	0.38615		0.0051844	0.976126
P0DOX7	IGK_HUMAN	Immunoglobulin kappa light chain (Immunoglobulin kappa light chain EU)	-0.0680781	0.540705		-0.171811	0.206695		0.103733	0.5057
P01834	IGKC_HUMAN	Immunoglobulin kappa constant (Ig kappa chain C region) (Ig kappa chain C region AG) (Ig kappa chain C region CUM) (Ig kappa chain C region EU) (Ig kappa chain C region OU) (Ig kappa chain C region ROY) (Ig kappa chain C region TI)	0.00667595	0.952809		-0.163772	0.271599		0.170448	0.27339
P0DOX8	IGL1_HUMAN	Immunoglobulin lambda-1 light chain (Immunoglobulin lambda-1 light chain MCG)	-0.108797	0.476499		-0.242599	0.182483		0.133802	0.502368
P0DOY2	IGLC2_HUMAN	Immunoglobulin lambda constant 2 (Ig lambda chain C region Kern) (Ig lambda chain C region NIG-64) (Ig lambda chain C region SH) (Ig lambda chain C region X) (Ig lambda-2 chain C region)	-0.109095	0.439776		-0.147977	0.399924		0.0388827	0.832175
P30740	ILEU_HUMAN	Leukocyte elastase inhibitor (LEI) (Monocyte/neutrophil elastase inhibitor) (EI) (M/NEI) (Peptidase inhibitor 2) (PI-2) (Serpin B1)	0.0978142	0.337151		0.181844	0.220359		-0.0840299	0.467772
Q8WWA0	ITLN1_HUMAN	Intelectin-1 (ITLN-1) (Endothelial lectin HL-1) (Galactofuranose-binding lectin) (Intestinal lactoferrin receptor) (Omentin)	0.0101686	0.938495		-0.151143	0.216778		0.161312	0.357039
Q8WWU7	ITLN2_HUMAN	Intelectin-2 (Endothelial lectin HL-2)	-0.103624	0.253517		-0.0931475	0.365125		-0.0104762	0.927981
P06732	KCRM_HUMAN	Creatine kinase M-type (EC 2.7.3.2) (Creatine kinase M chain) (Creatine phosphokinase M-type) (CPK-M) (M-CK)	0.0886998	0.306796		0.00900592	0.941295		0.0796939	0.484218
P12532	KCRU_HUMAN	Creatine kinase U-type, mitochondrial (EC 2.7.3.2) (Acidic-type mitochondrial creatine kinase) (Mia-CK) (Ubiquitous mitochondrial creatine kinase) (U-MtCK)	-0.0646936	0.475117		-0.192929	0.124958		0.128235	0.264061
P06310	KV230_HUMAN	Immunoglobulin kappa variable 2-30 (Ig kappa chain V-II region RPMI 6410)	-0.0871596	0.428857		-0.115829	0.362659		0.0286693	0.861278
P01619	KV320_HUMAN	Immunoglobulin kappa variable 3-20 (Ig kappa chain V-III region B6) (Ig kappa chain V-III region GOL) (Ig kappa chain V-III region HAH) (Ig kappa chain V-III region HIC) (Ig kappa chain V-III region IARC/BL41) (Ig kappa chain V-III region NG9) (Ig kappa chain V-III region SIE) (Ig kappa chain V-III region Ti) (Ig kappa chain V-III region WOL)	-0.0314081	0.731278		-0.228809	0.0283309	*	0.197401	0.132524
P17931	LEG3_HUMAN	Galectin-3 (Gal-3) (35 kDa lectin) (Carbohydrate-binding protein 35) (CBP 35) (Galactose-specific lectin 3) (Galactoside-binding protein) (GALBP) (IgE-binding protein) (L-31) (Laminin-binding protein) (Lectin L-29) (Mac-2 antigen)	0.0212898	0.786437		0.0147304	0.884283		0.00655943	0.950937
P56470	LEG4_HUMAN	Galectin-4 (Gal-4) (Antigen NY-CO-27) (L-36 lactose-binding protein) (L36LBP) (Lactose-binding lectin 4)	-0.183278	0.0906809		-0.160211	0.273839		-0.0230673	0.838525
Q08380	LG3BP_HUMAN	Galectin-3-binding protein (Basement membrane autoantigen p105) (Lectin galactoside-binding soluble 3-binding protein) (Mac-2-binding protein) (MAC2BP) (Mac-2 BP) (Tumor-associated antigen 90K)	0.0549319	0.606004		-0.0160838	0.895695		0.0710157	0.513069
P16233	LIPP_HUMAN	Pancreatic triacylglycerol lipase (PL) (PTL) (Pancreatic lipase) (EC 3.1.1.3)	0.128406	0.390223		0.120238	0.498105		0.00816799	0.969382
P61626	LYSC_HUMAN	Lysozyme C (EC 3.2.1.17) (1,4-beta-N-acetylmuramidase C)	-0.110192	0.360929		-0.336588	0.0368616	*	0.226396	0.0765686
P08183	MDR1_HUMAN	ATP-dependent translocase ABCB1 (ATP-binding cassette sub-family B member 1) (Multidrug resistance protein 1) (EC 7.6.2.2) (P-glycoprotein 1) (Phospholipid transporter ABCB1) (EC 7.6.2.1) (CD antigen CD243)	-0.138166	0.184858		-0.0574011	0.6234		-0.0807652	0.520639
Q16819	MEP1A_HUMAN	Meprin A subunit alpha (EC 3.4.24.18) (Endopeptidase-2) (N-benzoyl-L-tyrosyl-P-amino-benzoic acid hydrolase subunit alpha) (PABA peptide hydrolase) (PPH alpha)	-0.180408	0.314378		0.346908	0.109271		-0.527316	0.0368217	*
Q16820	MEP1B_HUMAN	Meprin A subunit beta (EC 3.4.24.63) (Endopeptidase-2) (Meprin B) (N-benzoyl-L-tyrosyl-P-amino-benzoic acid hydrolase subunit beta) (PABA peptide hydrolase) (PPH beta)	-0.101859	0.501594		0.0704642	0.69386		-0.172323	0.319046
O43451	MGA_HUMAN	Maltase-glucoamylase, intestinal [Includes: Maltase (EC 3.2.1.20) (Alpha-glucosidase); Glucoamylase (EC 3.2.1.3) (Glucan 1,4-alpha-glucosidase)]	0.112452	0.302512		-0.124395	0.359306		0.236847	0.087572
Q9UKN1	MUC12_HUMAN	Mucin-12 (MUC-12) (Mucin-11) (MUC-11)	-0.0642679	0.505201		0.145941	0.175865		-0.210209	0.0601866
Q9H3R2	MUC13_HUMAN	Mucin-13 (MUC-13) (Down-regulated in colon cancer 1)	-0.0354543	0.776834		0.177745	0.272956		-0.213199	0.200651
Q02817	MUC2_HUMAN	Mucin-2 (MUC-2) (Intestinal mucin-2)	-0.0442351	0.717956		-0.0538394	0.750089		0.00960437	0.905869
P98088	MUC5A_HUMAN	Mucin-5AC (MUC-5AC) (Gastric mucin) (Major airway glycoprotein) (Mucin-5 subtype AC, tracheobronchial) (Tracheobronchial mucin) (TBM)	-0.0189862	0.858376		-0.393903	0.00436221	**	0.374917	0.00191546	**
Q9HC84	MUC5B_HUMAN	Mucin-5B (MUC-5B) (Cervical mucin) (High molecular weight salivary mucin MG1) (Mucin-5 subtype B, tracheobronchial) (Sublingual gland mucin)	-0.0127892	0.877736		-0.104586	0.293636		0.0917967	0.429672
P12882	MYH1_HUMAN	Myosin-1 (Myosin heavy chain 1) (Myosin heavy chain 2x) (MyHC-2x) (Myosin heavy chain IIx/d) (MyHC-IIx/d) (Myosin heavy chain, skeletal muscle, adult 1)	0.204689	0.185224		-0.341608	0.0930287		0.546297	0.000561215	***
Q9UKX2	MYH2_HUMAN	Myosin-2 (Myosin heavy chain 2) (Myosin heavy chain 2a) (MyHC-2a) (Myosin heavy chain IIa) (MyHC-IIa) (Myosin heavy chain, skeletal muscle, adult 2)	0.0598712	0.569503		-0.159856	0.231753		0.219727	0.0823011
Q9Y623	MYH4_HUMAN	Myosin-4 (Myosin heavy chain 2b) (MyHC-2b) (Myosin heavy chain 4) (Myosin heavy chain IIb) (MyHC-IIb) (Myosin heavy chain, skeletal muscle, fetal)	0.303016	0.0100101	*	-0.175141	0.236922		0.478157	0.00313668	**
P13533	MYH6_HUMAN	Myosin-6 (Myosin heavy chain 6) (Myosin heavy chain, cardiac muscle alpha isoform) (MyHC-alpha)	-0.0520135	0.533786		0.0700743	0.560004		-0.122088	0.195266
P12883	MYH7_HUMAN	Myosin-7 (Myosin heavy chain 7) (Myosin heavy chain slow isoform) (MyHC-slow) (Myosin heavy chain, cardiac muscle beta isoform) (MyHC-beta)	-0.0567186	0.635809		-0.481678	0.00596152	**	0.424959	0.00659768	**
P05976	MYL1_HUMAN	Myosin light chain 1/3, skeletal muscle isoform (MLC1/MLC3) (MLC1F/MLC3F) (Myosin light chain alkali 1/2) (Myosin light chain A1/A2)	0.00595035	0.930694		-0.0511058	0.560967		0.0570562	0.569301
P08473	NEP_HUMAN	Neprilysin (EC 3.4.24.11) (Atriopeptidase) (Common acute lymphocytic leukemia antigen) (CALLA) (Enkephalinase) (Neutral endopeptidase 24.11) (NEP) (Neutral endopeptidase) (Skin fibroblast elastase) (SFE) (CD antigen CD10)	-0.0190001	0.864498		-0.223571	0.0751917		0.204571	0.170748
P80188	NGAL_HUMAN	Neutrophil gelatinase-associated lipocalin (NGAL) (25 kDa alpha-2-microglobulin-related subunit of MMP-9) (Lipocalin-2) (Oncogene 24p3) (Siderocalin) (p25)	0.0402955	0.682168		-0.103641	0.436276		0.143937	0.208694
P06748	NPM_HUMAN	Nucleophosmin (NPM) (Nucleolar phosphoprotein B23) (Nucleolar protein NO38) (Numatrin)	0.0757518	0.392458		0.115337	0.319254		-0.0395847	0.703466
P04054	PA21B_HUMAN	Phospholipase A2 (EC 3.1.1.4) (Group IB phospholipase A2) (Phosphatidylcholine 2-acylhydrolase 1B)	0.065528	0.580203		0.0132413	0.917462		0.0522867	0.758246
P14555	PA2GA_HUMAN	Phospholipase A2, membrane associated (EC 3.1.1.4) (GIIC sPLA2) (Group IIA phospholipase A2) (Non-pancreatic secretory phospholipase A2) (NPS-PLA2) (Phosphatidylcholine 2-acylhydrolase 2A)	-0.0859093	0.232651		-0.0632267	0.582779		-0.0226826	0.835825
P11678	PERE_HUMAN	Eosinophil peroxidase (EPO) (EC 1.11.1.7) [Cleaved into: Eosinophil peroxidase light chain; Eosinophil peroxidase heavy chain]	0.0282411	0.855656		0.0424422	0.799035		-0.0142011	0.944041
P05164	PERM_HUMAN	Myeloperoxidase (MPO) (EC 1.11.2.2) [Cleaved into: Myeloperoxidase; 89 kDa myeloperoxidase; 84 kDa myeloperoxidase; Myeloperoxidase light chain; Myeloperoxidase heavy chain]	0.157093	0.359656		0.262467	0.236922		-0.105373	0.546507
P15259	PGAM2_HUMAN	Phosphoglycerate mutase 2 (EC 5.4.2.11) (EC 5.4.2.4) (BPG-dependent PGAM 2) (Muscle-specific phosphoglycerate mutase) (Phosphoglycerate mutase isozyme M) (PGAM-M)	0.101838	0.239408		-0.100093	0.371828		0.201931	0.0762277
P01833	PIGR_HUMAN	Polymeric immunoglobulin receptor (PIgR) (Poly-Ig receptor) (Hepatocellular carcinoma-associated protein TB6) [Cleaved into: Secretory component]	-0.108002	0.45948		-0.216871	0.266327		0.108868	0.506203
P12273	PIP_HUMAN	Prolactin-inducible protein (Gross cystic disease fluid protein 15) (GCDFP-15) (Prolactin-induced protein) (Secretory actin-binding protein) (SABP) (gp17)	0.072434	0.358399		-0.0704293	0.536889		0.142863	0.0667844
Q6P4A8	PLBL1_HUMAN	Phospholipase B-like 1 (EC 3.1.1.-) (LAMA-like protein 1) (Lamina ancestor homolog 1) (Phospholipase B domain-containing protein 1) [Cleaved into: Phospholipase B-like 1 chain A; Phospholipase B-like 1 chain B; Phospholipase B-like 1 chain C]	0.0604342	0.449918		0.101196	0.348154		-0.0407615	0.655202
O15162	PLS1_HUMAN	Phospholipid scramblase 1 (PL scramblase 1) (Ca(2+)-dependent phospholipid scramblase 1) (Erythrocyte phospholipid scramblase) (Mg(2+)-dependent nuclease) (EC 3.1.-.-) (MmTRA1b)	0.0811294	0.180803		-0.194039	0.0217111	*	0.275168	2.78834e-05	***
P09923	PPBI_HUMAN	Intestinal-type alkaline phosphatase (IAP) (Intestinal alkaline phosphatase) (EC 3.1.3.1)	-0.13373	0.438009		-0.476028	0.0316868	*	0.342298	0.0551427
P13727	PRG2_HUMAN	Bone marrow proteoglycan (BMPG) (Proteoglycan 2) [Cleaved into: Eosinophil granule major basic protein (EMBP) (MBP) (Pregnancy-associated major basic protein)]	-0.0135841	0.921737		0.254657	0.133337		-0.268241	0.168044
Q9Y2Y8	PRG3_HUMAN	Proteoglycan 3 (Eosinophil major basic protein homolog) (Prepro-major basic protein homolog) (Prepro-MBPH)	0.0178004	0.860768		0.0836318	0.489615		-0.0658314	0.631345
P11217	PYGM_HUMAN	Glycogen phosphorylase, muscle form (EC 2.4.1.1) (Myophosphorylase)	0.104064	0.309582		-0.00800721	0.947922		0.112071	0.398936
Q8NFJ5	RAI3_HUMAN	Retinoic acid-induced protein 3 (G-protein coupled receptor family C group 5 member A) (Phorbol ester induced gene 1) (PEIG-1) (Retinoic acid-induced gene 1 protein) (RAIG-1)	0.0646819	0.482738		0.0190187	0.831061		0.0456632	0.705466
P05451	REG1A_HUMAN	Lithostathine-1-alpha (Islet cells regeneration factor) (ICRF) (Islet of Langerhans regenerating protein) (REG) (Pancreatic stone protein) (PSP) (Pancreatic thread protein) (PTP) (Regenerating islet-derived protein 1-alpha) (REG-1-alpha) (Regenerating protein I alpha)	-0.127491	0.52577		-0.202721	0.40037		0.0752294	0.759294
Q9HD89	RETN_HUMAN	Resistin (Adipose tissue-specific secretory factor) (ADSF) (C/EBP-epsilon-regulated myeloid-specific secreted cysteine-rich protein) (Cysteine-rich secreted protein A12-alpha-like 2) (Cysteine-rich secreted protein FIZZ3)	0.120207	0.311725		0.264912	0.0830054		-0.144705	0.252996
P62987	RL40_HUMAN	Ubiquitin-60S ribosomal protein L40 (CEP52) (Ubiquitin A-52 residue ribosomal protein fusion product 1) [Cleaved into: Ubiquitin; 60S ribosomal protein L40 (Large ribosomal subunit protein eL40)]	-0.0713589	0.493197		-0.160531	0.211272		0.0891717	0.398882
P05109	S10A8_HUMAN	Protein S100-A8 (Calgranulin-A) (Calprotectin L1L subunit) (Cystic fibrosis antigen) (CFAG) (Leukocyte L1 complex light chain) (Migration inhibitory factor-related protein 8) (MRP-8) (p8) (S100 calcium-binding protein A8) (Urinary stone protein band A)	0.0159484	0.913702		-0.0514689	0.783141		0.0674174	0.65551
P06702	S10A9_HUMAN	Protein S100-A9 (Calgranulin-B) (Calprotectin L1H subunit) (Leukocyte L1 complex heavy chain) (Migration inhibitory factor-related protein 14) (MRP-14) (p14) (S100 calcium-binding protein A9)	0.0869436	0.552981		0.0759108	0.653848		0.0110328	0.94923
P40879	S26A3_HUMAN	Chloride anion exchanger (Down-regulated in adenoma) (Protein DRA) (Solute carrier family 26 member 3)	-0.0402616	0.773304		-0.11257	0.506711		0.072308	0.628121
Q13228	SBP1_HUMAN	Methanethiol oxidase (MTO) (EC 1.8.3.4) (56 kDa selenium-binding protein) (SBP56) (SP56) (Selenium-binding protein 1)	-0.0164743	0.88479		-0.219464	0.136071		0.202989	0.147515
Q9H190	SDCB2_HUMAN	Syntenin-2 (Similar to TACIP18) (SITAC) (Syndecan-binding protein 2)	0.0225352	0.798077		-0.00323964	0.973912		0.0257748	0.788235
P02814	SMR3B_HUMAN	Submaxillary gland androgen-regulated protein 3B (Proline-rich peptide P-B) (Proline-rich protein 3) [Cleaved into: Peptide P-A; Peptide D1A]	0.103086	0.430922		-0.0841339	0.495843		0.18722	0.285181
P30626	SORCN_HUMAN	Sorcin (22 kDa protein) (CP-22) (CP22) (V19)	-0.0886108	0.249527		-0.25975	0.0128892	*	0.171139	0.130582
P35237	SPB6_HUMAN	Serpin B6 (Cytoplasmic antiproteinase) (CAP) (Peptidase inhibitor 6) (PI-6) (Placental thrombin inhibitor)	0.0311455	0.770167		0.0623188	0.670413		-0.0311733	0.807681
Q03403	TFF2_HUMAN	Trefoil factor 2 (Spasmolysin) (Spasmolytic polypeptide) (SP)	-0.107897	0.564251		-0.288704	0.178623		0.180806	0.40981
Q8WZ42	TITIN_HUMAN	Titin (EC 2.7.11.1) (Connectin) (Rhabdomyosarcoma antigen MU-RMS-40.14)	0.291459	0.0703419		0.0317257	0.852069		0.259733	0.236977
P02788	TRFL_HUMAN	Lactotransferrin (Lactoferrin) (EC 3.4.21.-) (Growth-inhibiting protein 12) (Talalactoferrin) [Cleaved into: Lactoferricin-H (Lfcin-H); Kaliocin-1; Lactoferroxin-A; Lactoferroxin-B; Lactoferroxin-C]	0.0800169	0.651289		0.0967021	0.67508		-0.0166852	0.924623
P07478	TRY2_HUMAN	Trypsin-2 (EC 3.4.21.4) (Anionic trypsinogen) (Serine protease 2) (Trypsin II)	-0.171862	0.145464		-0.206023	0.119627		0.0341608	0.825041
O60635	TSN1_HUMAN	Tetraspanin-1 (Tspan-1) (Tetraspan NET-1) (Tetraspanin TM4-C)	-0.00747556	0.935115		-0.119155	0.245668		0.11168	0.39659
P19075	TSN8_HUMAN	Tetraspanin-8 (Tspan-8) (Transmembrane 4 superfamily member 3) (Tumor-associated antigen CO-029)	0.0428891	0.635243		0.0900423	0.382985		-0.0471532	0.672511
P02766	TTHY_HUMAN	Transthyretin (ATTR) (Prealbumin) (TBPA)	-0.11842	0.11212		-0.0685116	0.52729		-0.0499086	0.601067
P21796	VDAC1_HUMAN	Voltage-dependent anion-selective channel protein 1 (VDAC-1) (hVDAC1) (Outer mitochondrial membrane protein porin 1) (Plasmalemmal porin) (Porin 31HL) (Porin 31HM)	-0.0621466	0.522567		-0.0322037	0.799945		-0.0299429	0.773762
P45880	VDAC2_HUMAN	Voltage-dependent anion-selective channel protein 2 (VDAC-2) (hVDAC2) (Outer mitochondrial membrane protein porin 2)	0.0607404	0.436416		0.0521598	0.602091		0.0085806	0.926411
O95497	VNN1_HUMAN	Pantetheinase (EC 3.5.1.92) (Pantetheine hydrolase) (Tiff66) (Vascular non-inflammatory molecule 1) (Vanin-1)	-0.0877834	0.457019		-0.280357	0.0454894	*	0.192574	0.118925
O43895	XPP2_HUMAN	Xaa-Pro aminopeptidase 2 (EC 3.4.11.9) (Aminoacylproline aminopeptidase) (Membrane-bound aminopeptidase P) (Membrane-bound APP) (Membrane-bound AmP) (mAmP) (X-Pro aminopeptidase 2)	-0.00182724	0.990605		-0.286667	0.110466		0.284839	0.130887
P25311	ZA2G_HUMAN	Zinc-alpha-2-glycoprotein (Zn-alpha-2-GP) (Zn-alpha-2-glycoprotein)	0.073024	0.301753		-0.0985166	0.370955		0.171541	0.117341
O60844	ZG16_HUMAN	Zymogen granule membrane protein 16 (Zymogen granule protein 16) (hZG16) (Secretory lectin ZG16)	-0.0495093	0.620984		0.0945895	0.442529		-0.144099	0.148875

## Sheet: Functional
		Number of proteins			Accession code
Pathway code	Pathway name	T1D/CTRL	T1D/SIBL	SIBL/CTRL	T1D/CTRL	T1D/SIBL	SIBL/CTRL
(KEGG) hsa05010	Alzheimer's disease	0	1	0		P04406
(REACTOME) REACT_160300	Binding and Uptake of Ligands by Scavenger Receptors	0	1	0		P01619
(KEGG) hsa04973	Carbohydrate digestion and absorption	0	2	0		P19961;P04746
(KEGG) hsa04260	Cardiac muscle contraction	0	1	2		P12883
(REACTOME) REACT_115566	Cell Cycle	0	0	1		P62805
(REACTOME) REACT_120956	Cellular responses to stress	0	0	1		P62805
(REACTOME) REACT_172623	Chromatin organization	0	0	1		P62805
(KEGG) hsa05414	Dilated cardiomyopathy	0	1	2		P12883	P68032;P12883
(REACTOME) REACT_116125	Disease	0	5	3		P04406;P04746;P19961;P61626;Q6GPI1	Q6GPI1;P06733;P62805
(REACTOME) REACT_118779	Extracellular matrix organization	0	1	1		Q6GPI1	Q6GPI1
(KEGG) hsa00790	Folate biosynthesis	0	1	0		P09923
(REACTOME) REACT_71	Gene Expression	0	0	1			P62805
(KEGG) hsa00480	Glutathione metabolism	0	1	1		P15144	P15144
(KEGG) hsa00010	Glycolysis / Gluconeogenesis	0	1	1		P04406	P06733
(KEGG) hsa04640	Hematopoietic cell lineage	0	1	1		P15144	P15144
(KEGG) hsa05410	Hypertrophic cardiomyopathy (HCM)	0	1	2		P12883	P68032;P12883
(REACTOME) REACT_6900	Immune System	0	1	0		P01619
(REACTOME) REACT_11123	Membrane Trafficking	1	1	3	Q9Y623	P12883	P12882;Q9Y623;P12883
(KEGG) hsa01100	Metabolic pathways	0	5	2		P04406;P04746;P09923;P15144;P19961	P15144;P06733
(REACTOME) REACT_111217	Metabolism	0	5	2		P04406;P04746;P16444;P19961;Q6GPI1	Q6GPI1;P06733
(REACTOME) REACT_17015	Metabolism of proteins	0	2	2		P15144;P98088	P15144;P98088
(REACTOME) REACT_21300	Mitotic M-M/G1 phases	0	0	1			P62805
(REACTOME) REACT_17044	Muscle contraction	0	0	1			P68032
(KEGG) hsa04740	Olfactory transduction	0	1	1		A8K7I4	A8K7I4
(KEGG) hsa04972	Pancreatic secretion	1	3	1	P08861	A8K7I4;P04746;P19961	A8K7I4
(KEGG) hsa00770	Pantothenate and CoA biosynthesis	0	1	0		O95497
(KEGG) hsa04974	Protein digestion and absorption	1	0	1	P08861		Q16819
(KEGG) hsa04614	Renin-angiotensin system	0	1	1		P15144	P15144
(KEGG) hsa03018	RNA degradation	0	0	1			P06733
(KEGG) hsa04970	Salivary secretion	0	1	0		P61626
(REACTOME) REACT_111102	Signal Transduction	0	0	1			P62805
(KEGG) hsa00500	Starch and sucrose metabolism	0	2	0		P19961;P04746
(KEGG) hsa05322	Systemic lupus erythematosus	0	0	1		P62805
(KEGG) hsa04530	Tight junction	1	1	3	Q9Y623	P12883	P12882;Q9Y623;P12883
(KEGG) hsa05416	Viral myocarditis	1	1	3	Q9Y623	P12883	P12882;Q9Y623;P12883
