# Supplementary material for: Functional and Taxonomic Traits of the Gut Microbiota in Type 1 Diabetes Children at the Onset: A Metaproteomic Study
Source: Int J Mol Sci. 2022 Dec 15;23(24):15982. doi: 10.3390/ijms232415982 (PMC9787575; doi:10.3390/ijms232415982)
Supplement: Supplementary file 1 [file ijms-23-15982-s001.zip › File S1.xlsx]

## Sheet:  Filtered PG list
Protein Group ID	Leading razor protein	Score	Peptide count	Unique peptide count	LCA	LCA level	Rank	Fold Change (T1D vs CTRL)	p-value	Significance	adj. p-value	Effect Size	Fold Change (T1D vs SIBL)	p-value	Significance	adj. p-value	Effect Size	Fold Change (SIBL vs CTRL)	p-value	Significance	adj. p-value	Effect Size	Fold Change (T1D-A vs T1D-B)	p-value	Significance	adj. p-value	Effect Size	Fold Change (T1D-A vs CTRL)	p-value	Significance	adj. p-value	Effect Size	Fold Change (T1D-B vs CTRL)	p-value	Significance	adj. p-value	Effect Size	Fold Change (T1D-A vs SIBL)	p-value	Significance	adj. p-value	Effect Size	Fold Change (T1D-B vs SIBL)	p-value	Significance	adj. p-value	Effect Size
49157	V1.FI14_GL0126277	439.4	3	1	Phycisphaerae	3	Class	-0.0493272	0.618004		0.885869	0.121669	-0.297068	0.0078042	**	0.166483	0.84086	0.247741	0.0550137		0.220722	0.623736	-0.34061	0.00498046	**	0.643942	0.745698	-0.267667	0.049009	*	0.458858	0.586004	0.072943	0.507469		0.864945	0.159694	-0.515408	9.19667e-05	***	0.0425806	1.12838	-0.174798	0.112059		0.507372	0.382686
38952	O2.UC17-1_GL0108701	330.35	5	3	Collinsella	6	Genus	-0.0329965	0.693989		0.909372	0.0959602	0.0170702	0.882291		0.960126	0.0452071	-0.0500667	0.678425		0.843025	0.13201	0.0484726	0.681344		0.960653	0.199679	-0.00192434	0.986187		0.996814	0.00792715	-0.050397	0.593146		0.891067	0.207606	0.0481424	0.750381		0.929918	0.198318	-0.000330267	0.997956		0.999456	0.00136051
14942	MH0090_GL0014244	330.26	4	2	Clostridiales	4	Order	-0.217425	0.0406696	*	0.363272	0.506889	-0.0549336	0.683547		0.88343	0.124543	-0.162492	0.170195		0.425488	0.441122	-0.145933	0.356577		0.894744	0.287785	-0.310972	0.0311794	*	0.423545	0.61325	-0.165039	0.130845		0.595101	0.325464	-0.14848	0.387563		0.727662	0.292809	-0.00254752	0.984631		0.997558	0.00502381
50174	V1.FI36_GL0024061	317.77	23	2	Firmicutes	2	Phylum	-0.0920838	0.416527		0.792325	0.198533	-0.199022	0.130469		0.458248	0.466834	0.106938	0.454093		0.696636	0.238897	-0.291981	0.0494319	*	0.703623	1.11453	-0.279251	0.0798827		0.515431	1.06594	0.0127299	0.917199		0.978622	0.0485917	-0.38619	0.0196837	*	0.216447	1.47414	-0.0942085	0.46371		0.785935	0.359608
39303	O2.UC20-0_GL0052756	312.38	9	1	Clostridiales	4	Order	-0.132926	0.296667		0.713699	0.255427	-0.0827444	0.590069		0.837318	0.1647	-0.0501819	0.763634		0.897533	0.095699	-0.0631608	0.713653		0.967543	0.125824	-0.173414	0.28955		0.709684	0.345463	-0.110253	0.462701		0.841479	0.219638	-0.123232	0.467139		0.788786	0.245494	-0.0600713	0.734718		0.91937	0.11967
34274	MH0170_GL0056715	312.05	20	1	Fusicatenibacter saccharivorans	7	Species	-0.106755	0.0460512	*	0.38305	0.493628	0.0304111	0.657766		0.874773	0.13537	-0.137166	0.00223735	**	0.039842	1.02811	-0.201566	0.0163499	*	0.672238	1.73584	-0.235964	0.00120261	**	0.256916	2.03207	-0.0343978	0.461893		0.841479	0.296226	-0.0987979	0.243122		0.606494	0.850824	0.102768	0.0657015		0.446038	0.885015
17887	MH0131_GL0059553	309.35	2	1	Clostridiales	4	Order	-0.0895224	0.226698		0.651124	0.296301	0.00796186	0.94322		0.982697	0.0217442	-0.0974843	0.209649		0.469379	0.402746	-0.306552	0.0117497	*	0.643942	1.07648	-0.28603	0.00417767	**	0.299803	1.00442	0.020522	0.730129		0.936289	0.0720645	-0.188546	0.221054		0.57889	0.662093	0.118006	0.233644		0.634958	0.414387
48307	V1.CD7-0-PN_GL0005907	298.78	3	1	Bifidobacterium thermacidophilum	7	Species	-0.0543383	0.390589		0.777519	0.209856	0.059463	0.372162		0.697414	0.273502	-0.113801	0.161772		0.415653	0.450188	0.16084	0.0386837	*	0.703623	0.64554	0.0487645	0.604553		0.882513	0.195719	-0.112076	0.0954069		0.52113	0.449821	0.162566	0.0714355		0.365062	0.652465	0.0017254	0.97556		0.997167	0.00692498
822	MH0002_GL0007104	297.5	6	3	Bacteroides	6	Genus	0.15543	0.019079	*	0.264479	0.583347	0.0586883	0.475646		0.769474	0.218305	0.0967417	0.207005		0.466164	0.405138	-0.0357201	0.710132		0.967543	0.205592	0.132533	0.173447		0.622526	0.762809	0.168253	0.00918278	**	0.187692	0.968402	0.0357908	0.761924		0.932626	0.205999	0.0715109	0.320676		0.691297	0.411591
9138	V1.CD7-0-PN_GL0009048	296.27	8	7	Bacteria	1	Superkingdom	-0.18999	0.12274		0.508374	0.379594	0.286705	0.0381072	*	0.292202	0.646496	-0.476695	0.00303823	**	0.0470923	0.993476	0.175672	0.273069		0.838062	0.31007	-0.0773798	0.654998		0.904187	0.136579	-0.253051	0.06351		0.447694	0.446649	0.399315	0.0222017	*	0.226756	0.704812	0.223643	0.101499		0.502149	0.394742
42201	O2.UC50-0_GL0264730	291.2	9	2	Subdoligranulum variabile	7	Species	0.0550881	0.551095		0.861335	0.145501	-0.0536562	0.641873		0.867447	0.142132	0.108744	0.316025		0.582482	0.320809	0.0152599	0.91049		0.983035	0.0585476	0.0648701	0.588862		0.873857	0.248887	0.0496102	0.627863		0.902917	0.190339	-0.0438742	0.74527		0.92559	0.168332	-0.0591341	0.630231		0.889083	0.22688
14464	O2.UC47-2_GL0002078	288.61	2	1	Clostridiales	4	Order	0.0804132	0.363334		0.761882	0.222269	0.193415	0.0775271		0.378711	0.547137	-0.113002	0.305176		0.571349	0.328173	0.0719088	0.562912		0.947235	0.198122	0.126509	0.26395		0.69479	0.348555	0.0545998	0.591814		0.890862	0.150433	0.23951	0.0527984		0.320082	0.659895	0.167601	0.170683		0.573921	0.461773
19688	MH0156_GL0000660	286.53	34	8	Roseburia faecis	7	Species	0.0305494	0.835614		0.951526	0.0505888	-0.0400732	0.819351		0.940727	0.0697386	0.0706226	0.72098		0.873917	0.113684	0.00733306	0.970059		0.995517	0.0169179	0.0352501	0.866561		0.962444	0.0813242	0.027917	0.863708		0.961291	0.0644063	-0.0353725	0.87788		0.966635	0.0816067	-0.0427056	0.814722		0.952086	0.0985246
17774	MH0131_GL0033687	285.38	2	1	Bacteria	1	Superkingdom	-0.214032	0.0561563		0.395051	0.471975	0.307176	0.0237923	*	0.241576	0.707534	-0.521208	0.00158988	**	0.0337667	1.06615	0.131521	0.353159		0.894744	0.36089	-0.129723	0.44015		0.797259	0.355958	-0.261244	0.0278372	*	0.320613	0.716849	0.391484	0.0502011		0.316975	1.07423	0.259964	0.0461417	*	0.413434	0.713335
11802	MH0043_GL0074344	281.41	12	2	Coprococcus eutactus	7	Species	0.121889	0.272241		0.694095	0.268837	-0.124684	0.350353		0.681881	0.286317	0.246574	0.0822945		0.276053	0.562598	-0.174226	0.251111		0.832006	0.4091	0.0102059	0.943351		0.990411	0.0239644	0.184432	0.148135		0.625791	0.433064	-0.236368	0.120944		0.447878	0.555015	-0.0621417	0.670923		0.902169	0.145915
26366	MH0262_GL0083048	281.26	10	3	Collinsella	6	Genus	0.0230697	0.818948		0.947396	0.0558058	-0.126216	0.286896		0.631335	0.326911	0.149286	0.2549		0.520764	0.364906	0.116906	0.385312		0.920535	0.547173	0.0980092	0.453785		0.804626	0.458728	-0.0188965	0.87323		0.966508	0.0884443	-0.0512767	0.684011		0.895974	0.239999	-0.168182	0.215129		0.61333	0.787171
6448	MH0003_GL0114517	280.23	32	6	Bacteroides	6	Genus	0.185139	0.13976		0.536609	0.362916	0.0754804	0.65176		0.874006	0.137917	0.109659	0.374761		0.631735	0.283628	-0.130006	0.517457		0.9374	0.264256	0.101802	0.528242		0.843948	0.206927	0.231808	0.0676209		0.461413	0.471183	-0.00785698	0.970061		0.99328	0.0159704	0.122149	0.454199		0.77824	0.248286
18506	MH0136_GL0083951	279.77	24	4	Faecalibacterium prausnitzii	7	Species	-0.0749617	0.556018		0.862329	0.143701	-0.326528	0.0520764		0.33193	0.604029	0.251566	0.12138		0.348196	0.499717	-0.134607	0.46629		0.927784	0.530162	-0.161248	0.313226		0.724371	0.635091	-0.0266412	0.854143		0.96034	0.104929	-0.412814	0.0376163	*	0.291223	1.62591	-0.278207	0.137755		0.539919	1.09575
25822	MH0251_GL0069201	278.33	12	7	Clostridiales	4	Order	-0.0808234	0.555108		0.862192	0.144033	-0.0497087	0.792705		0.929171	0.0802557	-0.0311147	0.867826		0.94525	0.0529424	-0.314991	0.108879		0.703755	0.453712	-0.282741	0.136133		0.593499	0.407258	0.0322504	0.819698		0.956141	0.0464532	-0.251626	0.332879		0.680754	0.362441	0.0633651	0.743611		0.91937	0.0912707
38545	O2.UC13-1_GL0104205	277.15	42	16	Clostridiales bacterium KLE1615	7	Species	-0.0579522	0.693062		0.909372	0.0962667	0.132541	0.437217		0.740964	0.237872	-0.190493	0.318798		0.583626	0.318954	0.175741	0.366446		0.89883	0.304609	0.054702	0.791595		0.945815	0.0948143	-0.121039	0.456019		0.841479	0.209794	0.245195	0.258625		0.61851	0.424993	0.0694542	0.690024		0.902169	0.120384
35984	N009A_GL0012129	276.12	20	1	Bacteroides	6	Genus	-0.00230191	0.979074		0.995835	0.00639375	-0.0668473	0.595131		0.840827	0.162456	0.0645454	0.428647		0.673641	0.252685	0.144285	0.332023		0.883377	0.382713	0.0901882	0.392835		0.774826	0.239223	-0.0540964	0.536571		0.877233	0.14349	0.0256429	0.866959		0.96216	0.0680173	-0.118642	0.349376		0.714493	0.314696
34292	MH0432_GL0129187	273.04	2	2	Collinsella	6	Genus	-0.0945353	0.0982307		0.464781	0.407219	-0.0783242	0.210512		0.549534	0.385189	-0.0162111	0.864435		0.94525	0.0543141	0.0346722	0.521792		0.9374	0.276269	-0.0723095	0.402547		0.776429	0.576164	-0.106982	0.120109		0.579275	0.852433	-0.0560984	0.523192		0.820626	0.446994	-0.0907706	0.215928		0.614849	0.723263
52597	V1.UC57-0_GL0042900	272.96	9	4	Clostridiales	4	Order	-0.0835787	0.338555		0.740445	0.234083	0.0880749	0.435885		0.740366	0.238568	-0.171654	0.110176		0.327838	0.515794	-0.307782	0.0126834	*	0.643942	1.1824	-0.280875	0.0286289	*	0.409888	1.07904	0.0269073	0.738412		0.939329	0.10337	-0.109222	0.487301		0.797879	0.419595	0.198561	0.0425399	*	0.413434	0.76281
20844	MH0184_GL0118471	272.65	24	11	Subdoligranulum variabile	7	Species	-0.263	0.0915941		0.457573	0.415659	-0.590971	0.00744159	**	0.166483	0.84627	0.32797	0.064557		0.237977	0.599885	-0.102945	0.673981		0.960397	0.132274	-0.328991	0.0697251		0.500101	0.422719	-0.226046	0.194224		0.682246	0.290445	-0.656961	0.0102075	*	0.160791	0.844126	-0.554016	0.024389	*	0.395543	0.711852
35330	MH0099_GL0067697	270.97	8	1	Faecalibacterium prausnitzii	7	Species	-0.275973	0.0153485	*	0.245659	0.60415	-0.143597	0.304647		0.645249	0.314989	-0.132376	0.326383		0.589833	0.313937	-0.107273	0.505911		0.932746	0.282602	-0.344737	0.0181928	*	0.379427	0.90818	-0.237464	0.0641119		0.448666	0.625578	-0.212362	0.18273		0.532471	0.559448	-0.105089	0.493382		0.798412	0.276847
48218	MH0099_GL0067697	270.97	7	1	Faecalibacterium prausnitzii	7	Species	-0.0702306	0.404364		0.785322	0.203787	-0.125084	0.284426		0.627689	0.32861	0.0548535	0.579719		0.785025	0.176464	-0.0485871	0.711597		0.967543	0.164432	-0.101376	0.283484		0.705716	0.343085	-0.0527891	0.586772		0.890862	0.178653	-0.15623	0.223011		0.580628	0.528725	-0.107643	0.423714		0.76275	0.364293
37249	NOF010_GL0091370	270.93	12	4	Clostridiales	4	Order	-0.0157293	0.85021		0.951526	0.0460393	-0.239507	0.0766284		0.378711	0.548854	0.223778	0.125591		0.354495	0.493984	-0.0258535	0.824377		0.976538	0.176006	-0.0323021	0.768105		0.934845	0.219906	-0.00644853	0.945777		0.984919	0.0439003	-0.25608	0.181975		0.531717	1.74334	-0.230226	0.144762		0.547707	1.56733
4470	MH0002_GL0001244	267.93	35	11	Subdoligranulum variabile	7	Species	0.0748397	0.503438		0.836255	0.163368	-0.19354	0.192812		0.532913	0.400866	0.268379	0.102917		0.316979	0.526941	-0.0632459	0.675865		0.960397	0.188067	0.0342974	0.814767		0.95446	0.101986	0.0975434	0.454024		0.841479	0.290053	-0.234082	0.211653		0.56776	0.696063	-0.170836	0.317831		0.690873	0.507995
48277	V1.CD6-4_GL0089549	267.93	14	5	Bacteria	1	Superkingdom	-0.0241161	0.829898		0.951224	0.0523754	-0.362336	0.0128113	*	0.198936	0.783241	0.33822	0.0318541	*	0.161009	0.701538	-0.0172408	0.910277		0.983035	0.045528	-0.0351679	0.812383		0.953595	0.0928685	-0.0179271	0.890088		0.97025	0.0473404	-0.373388	0.0362877	*	0.287859	0.986012	-0.356147	0.030705	*	0.395543	0.940484
43038	O2.UC9-2_GL0104382	267.85	12	1	Collinsella	6	Genus	-0.0364039	0.754072		0.923664	0.0763902	-0.0260977	0.864762		0.95534	0.0520022	-0.0103062	0.950884		0.97966	0.0195927	-0.0929364	0.55616		0.946938	0.162766	-0.0959785	0.569594		0.864662	0.168094	-0.00304214	0.980335		0.99364	0.0053279	-0.0856723	0.694772		0.90142	0.150044	0.00726407	0.963348		0.996493	0.0127221
50897	V1.UC22-1_GL0166855	267.02	7	3	Clostridiales	4	Order	-0.00548437	0.923547		0.97744	0.0233931	0.04531	0.587826		0.836911	0.165697	-0.0507944	0.531426		0.752813	0.199518	-0.146804	0.0793523		0.703755	0.735313	-0.0995895	0.174441		0.623743	0.498824	0.0472145	0.442957		0.840664	0.236488	-0.0487951	0.65563		0.884489	0.244405	0.0980089	0.284362		0.675591	0.490908
45926	T2D-62A_GL0017085	266.93	6	1	Mogibacterium	6	Genus	-0.104179	0.102057		0.47064	0.402563	-0.00752758	0.919082		0.974058	0.0310154	-0.0966511	0.256085		0.521405	0.363984	0.0809831	0.32627		0.880321	0.39706	-0.0522665	0.528202		0.843948	0.256262	-0.13325	0.0771312		0.47143	0.653322	0.0443846	0.588283		0.853123	0.217618	-0.0365984	0.666223		0.902169	0.179442
39616	O2.UC2-2_GL0080625	265.22	8	1	Clostridiales	4	Order	0.0265056	0.740221		0.921933	0.0808528	0.139434	0.217363		0.554791	0.379386	-0.112928	0.337119		0.60033	0.306967	-0.0599828	0.59568		0.949845	0.311848	-0.011945	0.898468		0.971941	0.0621012	0.0480379	0.619767		0.897491	0.249746	0.100983	0.443378		0.776415	0.525007	0.160966	0.241435		0.642034	0.836854
8367	MH0011_GL0064590	265	7	3	Lachnospiraceae	5	Family	-0.0678427	0.377611		0.773381	0.215696	0.0914123	0.328134		0.668248	0.299922	-0.159255	0.153629		0.40646	0.459311	-0.107653	0.267843		0.838062	0.328102	-0.136851	0.189882		0.641222	0.41709	-0.0291979	0.745316		0.939329	0.0889881	0.0224038	0.84227		0.954407	0.0682814	0.130057	0.226162		0.625525	0.396383
37707	O2.CD1-0-PT_GL0098933	264.58	3	1	Bacteria	1	Superkingdom	0.00321337	0.969615		0.994258	0.00928497	0.0583563	0.53406		0.798236	0.190189	-0.0551429	0.653334		0.823336	0.143026	-0.0362056	0.716586		0.967543	0.151806	-0.0199953	0.869048		0.962444	0.0838381	0.0162102	0.869316		0.964287	0.0679677	0.0351476	0.766996		0.932626	0.14737	0.0713532	0.494912		0.798412	0.299176
46670	V1.CD19-0_GL0177345	264.58	67	56	Bacteria	1	Superkingdom	-0.206517	0.242396		0.668059	0.286421	0.0659459	0.791285		0.928446	0.0808192	-0.272463	0.191281		0.448323	0.419857	0.0659667	0.813638		0.976538	0.101644	-0.16423	0.396776		0.774826	0.253051	-0.230197	0.257251		0.742669	0.354695	0.108232	0.694595		0.90142	0.166768	0.0422656	0.882997		0.968785	0.0651242
46901	V1.CD22-0_GL0136226	263.72	5	3	Collinsella	6	Genus	0.087365	0.180589		0.593839	0.328583	-0.244288	0.0144831	*	0.200741	0.768596	0.331653	0.00698081	**	0.071281	0.896076	-0.0833469	0.288287		0.851254	0.703501	0.0339375	0.717629		0.929746	0.286454	0.117284	0.115275		0.571143	0.989955	-0.297716	0.0470068	*	0.315422	2.51291	-0.214369	0.0610692		0.434129	1.80941
11741	MH0041_GL0063223	262.48	10	3	Bifidobacterium adolescentis	7	Species	-0.204338	0.0524104		0.384943	0.47958	0.415956	0.000719082	***	0.0796613	1.09251	-0.620294	9.8719e-05	***	0.0114267	1.35731	0.18977	0.131881		0.718368	0.423781	-0.0826908	0.587333		0.873266	0.18466	-0.27246	0.0209848	*	0.277599	0.608441	0.537603	0.00151912	**	0.102608	1.20054	0.347833	0.00500094	**	0.225353	0.776759
21107	MH0188_GL0043950	261.61	15	1	Bacteria	1	Superkingdom	-0.305108	0.00822584	**	0.202583	0.661423	0.23439	0.115076		0.448623	0.486911	-0.539498	0.000498555	***	0.0212549	1.19103	0.196302	0.224806		0.801618	0.557317	-0.179273	0.215275		0.658337	0.508972	-0.375575	0.00404574	**	0.131539	1.06629	0.360225	0.0483433	*	0.316975	1.02271	0.163923	0.311008		0.686249	0.46539
32496	MH0396_GL0047332	261.17	15	4	Clostridiales	4	Order	-0.281801	0.0623242		0.403893	0.460345	-0.214936	0.217838		0.554791	0.378989	-0.0668645	0.682992		0.847789	0.130022	-0.0447506	0.835535		0.976538	0.0660805	-0.310487	0.128431		0.589485	0.458478	-0.265736	0.106223		0.550128	0.392397	-0.243623	0.22979		0.588457	0.359743	-0.198872	0.254277		0.648154	0.293662
47061	MH0288_GL0054326	260.25	12	3	Bacteroides	6	Genus	0.0437162	0.547489		0.860384	0.146824	0.0211239	0.834557		0.944892	0.0637757	0.0225923	0.755346		0.896271	0.0991672	0.0530387	0.657692		0.955111	0.267797	0.0777154	0.39224		0.774826	0.392392	0.0246767	0.738502		0.939329	0.124595	0.0551231	0.660138		0.88508	0.278322	0.00208437	0.983729		0.997167	0.0105242
813	N013A_GL0077918	259.82	2	1	Veillonella	6	Genus	0.105718	0.299018		0.713699	0.254178	0.182679	0.146886		0.478932	0.447408	-0.0769613	0.501425		0.732069	0.214392	0.187355	0.206316		0.783847	0.482517	0.225817	0.0771512		0.515431	0.581572	0.0384618	0.735624		0.937243	0.0990549	0.302778	0.0276172	*	0.254717	0.779779	0.115423	0.393022		0.740606	0.297262
50592	V1.UC14-1_GL0012805	259.18	52	3	Eubacterium	6	Genus	-0.169392	0.0833125		0.436354	0.426927	-0.240512	0.150448		0.482767	0.443422	0.0711193	0.615219		0.801481	0.160112	-0.122059	0.45161		0.926946	0.436891	-0.247635	0.0291371	*	0.409888	0.88637	-0.125576	0.221984		0.710718	0.449479	-0.318755	0.161115		0.507936	1.14093	-0.196695	0.294795		0.681453	0.704039
40514	O2.UC32-0_GL0058052	258.02	12	2	Bifidobacterium	6	Genus	0.141193	0.048208	*	0.38305	0.488686	0.235885	0.0055031	**	0.158322	0.880131	-0.0946924	0.241423		0.506244	0.375623	0.149322	0.130614		0.718368	0.744061	0.236912	0.0169128	*	0.365917	1.18052	0.0875905	0.247318		0.732308	0.436459	0.331604	0.0017328	**	0.10332	1.65237	0.182283	0.025652	*	0.395543	0.908305
4933	MH0322_GL0150029	257.54	5	1	Clostridiales	4	Order	-0.0196142	0.84816		0.951526	0.0466772	-0.0817447	0.459591		0.760335	0.226365	0.0621305	0.621245		0.805253	0.157381	-0.171704	0.197731		0.780938	0.548469	-0.129681	0.375233		0.762728	0.414236	0.0420232	0.708729		0.931277	0.134233	-0.191812	0.154025		0.500291	0.612697	-0.0201073	0.85048		0.959952	0.064228
586	411461.DORFOR_00656	256.95	4	3	Dorea formicigenerans	7	Species	0.0429956	0.561077		0.864775	0.14186	-0.150531	0.134425		0.465943	0.461983	0.193527	0.0234957	*	0.13754	0.742778	-0.00850973	0.941319		0.987586	0.0193038	0.0375406	0.706381		0.926258	0.0851586	0.0460504	0.538721		0.878232	0.104462	-0.155986	0.239862		0.602028	0.353845	-0.147477	0.137676		0.539919	0.334541
17466	MH0127_GL0011798	256.48	4	3	Coprococcus comes	7	Species	0.0322846	0.596862		0.876261	0.129062	-0.0520323	0.47437		0.769474	0.21894	0.0843168	0.292197		0.558562	0.337223	-0.221454	0.00451197	**	0.643942	0.932581	-0.109673	0.207242		0.657529	0.461852	0.111781	0.0774572		0.47143	0.470728	-0.19399	0.0461058	*	0.314804	0.816925	0.027464	0.677497		0.902169	0.115656
45648	T2D-45A_GL0043917	253.73	18	7	Subdoligranulum variabile	7	Species	0.0239951	0.836428		0.951526	0.0503346	-0.331868	0.0200076	*	0.23141	0.729193	0.355863	0.0174769	*	0.115268	0.781669	-0.175798	0.272343		0.838062	0.431838	-0.0886957	0.56126		0.860965	0.217877	0.0871019	0.509565		0.865373	0.213962	-0.444559	0.00817539	**	0.149024	1.09204	-0.268761	0.0805091		0.480835	0.660199
4900	MH0002_GL0029919	253.42	8	5	Bacteria	1	Superkingdom	0.0932629	0.141738		0.536751	0.361083	-0.0893328	0.288826		0.631746	0.32559	0.182596	0.00661172	**	0.069891	0.902598	-0.0559731	0.576949		0.94802	0.21653	0.0573827	0.476519		0.817406	0.221983	0.113356	0.0863303		0.491043	0.438513	-0.125213	0.226713		0.583539	0.484382	-0.0692399	0.412329		0.753485	0.267852
49017	V1.FI11_GL0005134	253.16	16	3	Collinsella	6	Genus	0.124561	0.066367		0.411233	0.453241	-0.011752	0.88257		0.960126	0.0450994	0.136313	0.230485		0.493684	0.384645	0.0192967	0.782045		0.976538	0.103929	0.13693	0.201546		0.650476	0.737487	0.117634	0.122337		0.58144	0.633558	0.000617677	0.996015		0.999036	0.00332672	-0.018679	0.825678		0.958168	0.100603
40212	O2.UC29-1_GL0074631	252.25	13	13	Bacteria	1	Superkingdom	0.0785071	0.285988		0.707499	0.261193	-0.13547	0.228419		0.569817	0.370299	0.213977	0.0564842		0.223298	0.619839	-0.0860583	0.4309		0.926946	0.5011	0.0233415	0.793478		0.946369	0.135913	0.1094	0.191823		0.681814	0.637013	-0.190636	0.196597		0.551611	1.11003	-0.104577	0.419749		0.760938	0.608934
19719	MH0157_GL0012420	251.84	22	1	Lachnospiraceae	5	Family	-0.0439089	0.733887		0.917854	0.0829026	-0.125194	0.390672		0.711275	0.262996	0.0812852	0.639254		0.816198	0.149286	-0.309645	0.0542344		0.703623	0.816716	-0.242399	0.185399		0.640811	0.63935	0.0672457	0.640565		0.909754	0.177367	-0.323684	0.0752387		0.371381	0.853746	-0.0140394	0.924947		0.985277	0.0370303
52266	V1.UC5-3_GL0261262	250.26	12	1	Coprococcus catus	7	Species	0.223797	0.00116031	**	0.109469	0.824257	0.114087	0.192226		0.532913	0.401403	0.109711	0.304818		0.571349	0.328419	0.0298199	0.713862		0.967543	0.192846	0.242913	0.0143549	*	0.348673	1.57092	0.213093	0.00641743	**	0.154569	1.37807	0.133202	0.282689		0.637192	0.861419	0.103382	0.292073		0.680915	0.668573
7876	MH0009_GL0049397	249.83	6	1	Clostridiales	4	Order	0.146063	0.00474968	**	0.171805	0.709373	-0.0750169	0.252103		0.593108	0.351865	0.22108	0.011504	*	0.0921516	0.834858	-0.0662165	0.247611		0.832006	0.389576	0.103617	0.149181		0.602461	0.609613	0.169833	0.00609672	**	0.153412	0.999189	-0.117463	0.193442		0.547974	0.691079	-0.0512468	0.50616		0.809151	0.301503
44439	T2D-108A_GL0042940	249.58	32	22	Ruminococcus bromii	7	Species	-0.0356101	0.758257		0.925799	0.0750472	-0.153285	0.297026		0.640237	0.320047	0.117675	0.45892		0.701254	0.236333	0.275028	0.0752712		0.703623	0.778526	0.14069	0.382565		0.76926	0.398253	-0.134338	0.283804		0.762146	0.380273	0.0230153	0.904317		0.976066	0.0651498	-0.252013	0.100156		0.502149	0.713376
51664	V1.UC40-1_GL0031159	249.58	38	4	Bifidobacterium catenulatum	7	Species	-0.0405706	0.778566		0.930982	0.0685611	0.63343	0.000230895	***	0.0796613	1.20232	-0.674	0.000894709	***	0.0258906	1.1288	0.292914	0.108175		0.703755	0.528336	0.147194	0.462118		0.812351	0.265498	-0.145719	0.374109		0.810162	0.262837	0.821195	0.00014373	***	0.0475335	1.48121	0.528281	0.00324813	**	0.206212	0.952874
31048	MH0367_GL0056602	249.33	10	1	Faecalibacterium prausnitzii	7	Species	0.0250709	0.725239		0.915369	0.0857111	-0.071134	0.503495		0.780702	0.20468	0.0962049	0.346287		0.606708	0.301132	-0.156853	0.139988		0.728252	0.691641	-0.075476	0.362515		0.753574	0.33281	0.0813771	0.319396		0.782518	0.358831	-0.171681	0.193657		0.547974	0.757023	-0.0148278	0.903751		0.978113	0.0653827
15064	MH0092_GL0036208	248.67	33	1	Faecalibacterium prausnitzii	7	Species	-0.26777	0.147598		0.552002	0.35577	-0.684909	0.00401925	**	0.151916	0.914621	0.41714	0.0746784		0.259508	0.577681	0.105493	0.685943		0.960653	0.220359	-0.200146	0.390999		0.774826	0.418074	-0.305639	0.152788		0.632311	0.638433	-0.617285	0.0218617	*	0.226756	1.28942	-0.722779	0.0074587	**	0.274078	1.50977
28903	MH0319_GL0071893	247.88	5	3	Clostridiales	4	Order	0.0178577	0.819883		0.947396	0.0555125	0.00860057	0.933594		0.97795	0.0254385	0.00925715	0.935647		0.972183	0.0256828	-0.175279	0.0901818		0.703755	0.612963	-0.0945005	0.371461		0.759285	0.330475	0.0807783	0.361191		0.803137	0.282488	-0.103758	0.438065		0.773548	0.362848	0.0715212	0.531488		0.824661	0.250115
6258	MH0003_GL0089670	247.73	10	2	Ruminococcus bromii	7	Species	0.13482	0.108868		0.481892	0.394614	-0.100696	0.380969		0.70612	0.268463	0.235516	0.0493895	*	0.207132	0.639521	0.142727	0.226382		0.801618	0.520514	0.226312	0.0368446	*	0.441944	0.82534	0.0835845	0.378039		0.8132	0.304826	-0.00920457	0.948595		0.988228	0.0335683	-0.151932	0.244496		0.642034	0.554083
24921	MH0238_GL0027853	247.29	12	2	Firmicutes bacterium ASF500	7	Species	0.147784	0.179666		0.593335	0.329289	-0.191494	0.165252		0.504261	0.427605	0.339278	0.00902812	**	0.0808478	0.864848	0.0401557	0.804769		0.976538	0.107	0.173525	0.170595		0.620602	0.46238	0.133369	0.307582		0.77397	0.35538	-0.165753	0.202205		0.558596	0.441671	-0.205909	0.204088		0.604296	0.548672
14393	MH0087_GL0030325	247.14	13	8	Roseburia	6	Genus	0.200092	0.105605		0.473381	0.39837	0.0531067	0.748117		0.906388	0.0980835	0.146985	0.408089		0.658805	0.264189	0.123637	0.464263		0.926946	0.253013	0.279346	0.108894		0.556745	0.57166	0.155709	0.243365		0.729441	0.318647	0.132361	0.563263		0.844288	0.270866	0.00872431	0.960539		0.996275	0.0178536
37257	NOF012_GL0005297	246.96	16	11	Bacteroides vulgatus	7	Species	0.177193	0.0221761	*	0.276009	0.568682	0.15673	0.15823		0.491071	0.434964	0.0204632	0.844826		0.933462	0.0622683	0.044402	0.698254		0.963397	0.192523	0.205656	0.0405034	*	0.45713	0.891706	0.161254	0.0552417		0.417458	0.699183	0.185193	0.208635		0.565568	0.802979	0.140791	0.24835		0.647049	0.610456
9368	MH0012_GL0231760	246.64	15	2	Faecalibacterium prausnitzii	7	Species	-0.226859	0.0146788	*	0.244776	0.60836	-0.236807	0.0286723	*	0.265846	0.683754	0.00994811	0.922607		0.967355	0.0309025	0.0314466	0.808997		0.976538	0.0813196	-0.206701	0.0576403		0.468803	0.534519	-0.238148	0.0332755	*	0.351747	0.615839	-0.216649	0.0169402	*	0.207495	0.560245	-0.248096	0.0530621		0.423502	0.641564
8943	MH0012_GL0103044	246.63	8	4	Bifidobacterium	6	Genus	-0.292078	0.00245788	**	0.14225	0.764368	0.198915	0.0849636		0.393469	0.533535	-0.490993	0.000136037	***	0.0119169	1.32497	0.154506	0.230746		0.804758	0.485124	-0.193036	0.131754		0.591871	0.606102	-0.347541	0.00122307	**	0.0922275	1.09123	0.297957	0.0409792	*	0.302124	0.93554	0.143452	0.229784		0.63252	0.450416
29959	MH0341_GL0099782	246.56	19	4	Bifidobacterium	6	Genus	-0.229089	0.068833		0.415594	0.449085	0.256038	0.0812242		0.388863	0.540244	-0.485127	0.00332445	**	0.0484539	0.983172	0.0904087	0.591276		0.94802	0.203404	-0.171135	0.288985		0.709648	0.385024	-0.261543	0.0778846		0.471997	0.588428	0.313993	0.0464446	*	0.314804	0.70643	0.223584	0.17984		0.584741	0.503026
33513	MH0416_GL0177760	245.67	8	2	Ruminococcus bromii	7	Species	0.0760581	0.38543		0.777351	0.212162	-0.28446	0.0141478	*	0.198936	0.771405	0.360518	0.00146078	**	0.0334823	1.07548	0.0297984	0.816811		0.976538	0.0601989	0.0951596	0.401907		0.776429	0.192242	0.0653612	0.500999		0.860429	0.132043	-0.265358	0.058366		0.337563	0.536078	-0.295157	0.0191709	*	0.377191	0.596277
37363	NOM009_GL0108718	244.23	29	7	Collinsella aerofaciens	7	Species	-0.135238	0.321576		0.730975	0.242509	-0.37853	0.040031	*	0.29798	0.639913	0.243292	0.107009		0.325099	0.520581	0.171446	0.418113		0.926946	0.20706	-0.025337	0.868592		0.962444	0.0306002	-0.196783	0.208969		0.705196	0.23766	-0.268629	0.156686		0.501478	0.324431	-0.440075	0.0363742	*	0.40639	0.531491
36173	N032A_GL0036020	244.16	6	1	Hungatella hathewayi	7	Species	-0.0696386	0.160116		0.56867	0.344949	-0.0152001	0.797272		0.931223	0.0784467	-0.0544385	0.421037		0.668061	0.256903	-0.014296	0.825362		0.976538	0.108445	-0.0788027	0.241413		0.679883	0.597773	-0.0645067	0.260029		0.744499	0.489328	-0.0243642	0.734048		0.922336	0.184819	-0.0100682	0.879173		0.968516	0.076374
48811	V1.FI06_GL0181644	243.03	5	2	Collinsella	6	Genus	0.0512364	0.450014		0.811337	0.184525	-0.0279218	0.721037		0.897331	0.109077	0.0791582	0.41303		0.6625	0.261393	0.0083052	0.921291		0.987586	0.0422746	0.0565602	0.55624		0.858292	0.287899	0.048255	0.537582		0.877647	0.245625	-0.0225979	0.819795		0.94754	0.115027	-0.0309031	0.720202		0.910752	0.157301
6066	MH0003_GL0062474	242.97	17	5	Ruminococcus bromii	7	Species	0.205941	0.103897		0.472987	0.400373	-0.0760065	0.629501		0.863838	0.147445	0.281947	0.113542		0.334841	0.510829	0.0318798	0.849271		0.978559	0.0570509	0.226376	0.21323		0.658337	0.405115	0.194497	0.158448		0.634747	0.348064	-0.0555708	0.797064		0.944886	0.0994473	-0.0874506	0.594481		0.86788	0.156498
31505	MH0372_GL0099061	242.49	14	4	Bifidobacterium	6	Genus	-0.355754	0.00661608	**	0.191453	0.680689	0.200023	0.216735		0.554235	0.379912	-0.555778	0.000600598	***	0.0219572	1.17137	0.284619	0.122882		0.703755	0.530173	-0.173306	0.286969		0.70678	0.322826	-0.457925	0.00178737	**	0.0962271	0.852999	0.382471	0.0449041	*	0.312171	0.712448	0.0978525	0.564926		0.848122	0.182275
48300	V1.CD7-0-PN_GL0002297	242.07	7	1	Bifidobacterium	6	Genus	-0.171424	0.00542162	**	0.176887	0.698009	0.116657	0.150192		0.482767	0.443706	-0.288082	0.000293783	***	0.016193	1.24621	0.163821	0.0631448		0.703623	0.4384	-0.0664106	0.412579		0.778569	0.177721	-0.230232	0.000324764	***	0.0566009	0.616121	0.221671	0.0432241	*	0.310757	0.593211	0.0578498	0.46046		0.783549	0.154811
3937	ED50A_GL0050988	240.47	9	6	Bifidobacterium	6	Genus	-0.0911955	0.446271		0.811337	0.18606	0.183486	0.260701		0.60185	0.345482	-0.274681	0.0051208	**	0.0620662	0.932958	0.400427	0.0426555	*	0.703623	0.847515	0.165489	0.215122		0.658337	0.350261	-0.234939	0.0543543		0.417458	0.497254	0.44017	0.0141308	*	0.191166	0.931631	0.0397424	0.802561		0.948406	0.0841159
37366	NOM009_GL0110268	240.34	22	1	Faecalibacterium prausnitzii	7	Species	0.0404566	0.738237		0.920808	0.0814941	-0.534359	0.00072263	***	0.0796613	1.09202	0.574816	0.000302208	***	0.0162701	1.24329	0.0934968	0.589686		0.94802	0.237275	0.100391	0.484668		0.825006	0.25477	0.00689369	0.961928		0.988828	0.0174947	-0.474425	0.00279449	**	0.104648	1.20399	-0.567922	0.00241162	**	0.202324	1.44127
28377	MH0308_GL0016364	240.2	10	1	Lachnospiraceae	5	Family	-0.0576496	0.459354		0.816149	0.180728	0.048225	0.619911		0.857519	0.151595	-0.105875	0.348044		0.608092	0.300025	-0.0620102	0.539444		0.94108	0.185677	-0.0973997	0.360058		0.753574	0.291644	-0.0353895	0.694302		0.927725	0.105967	0.00847486	0.944906		0.988012	0.0253763	0.0704851	0.522166		0.822968	0.211054
33004	MH0406_GL0187568	240	13	4	Clostridiales	4	Order	0.0339068	0.542003		0.855309	0.148846	0.0434253	0.545691		0.806388	0.18479	-0.00951851	0.906827		0.960104	0.0372308	-0.0710862	0.330209		0.882209	0.282279	-0.0116613	0.87333		0.962444	0.0463063	0.0594249	0.362145		0.803137	0.235972	-0.0021428	0.98075		0.995529	0.00850892	0.0689434	0.407659		0.751379	0.27377
40978	MH0122_GL0027891	238.94	5	1	Subdoligranulum variabile	7	Species	-0.0756119	0.323044		0.731033	0.241769	0.00242593	0.981384		0.991601	0.00712343	-0.0780378	0.472938		0.713258	0.228974	-0.100325	0.348356		0.894744	0.325833	-0.139923	0.215104		0.658337	0.454438	-0.0395979	0.608447		0.895991	0.128606	-0.0618847	0.684301		0.895974	0.200988	0.0384399	0.70979		0.904524	0.124845
14378	MH0087_GL0021458	238.64	23	4	Clostridiales	7	Species	0.23894	0.0180956	*	0.263467	0.58845	0.19852	0.109628		0.444439	0.494539	0.04042	0.748055		0.890488	0.102228	-0.00893388	0.948842		0.989446	0.02645	0.233213	0.067869		0.493976	0.690462	0.242147	0.0397447	*	0.367126	0.716912	0.192793	0.163404		0.507936	0.570793	0.201727	0.15441		0.557716	0.597243
215	206672.BL0395	238.07	28	8	Bifidobacterium	6	Genus	0.00228575	0.984493		0.995835	0.00473776	0.196467	0.156894		0.489489	0.436392	-0.194181	0.128508		0.35886	0.490105	0.269577	0.110785		0.703755	0.601918	0.175092	0.296904		0.712261	0.390948	-0.0944855	0.421434		0.828903	0.210969	0.369272	0.0438259	*	0.311221	0.82452	0.0996954	0.394482		0.740606	0.222602
38325	O2.UC11-2_GL0116509	238.03	21	1	Dorea formicigenerans	7	Species	-0.010094	0.86506		0.951526	0.0414272	-0.404937	4.9117e-05	***	0.0567059	1.34529	0.394843	0.000152908	***	0.0119169	1.31312	-0.0241871	0.777404		0.976538	0.152502	-0.0255985	0.755867		0.934711	0.161401	-0.00141143	0.982206		0.994231	0.00889923	-0.420442	0.00367196	**	0.110397	2.65093	-0.396255	0.00033586	***	0.202324	2.49843
36642	MH0150_GL0035996	237.67	20	1	Ruminococcaceae bacterium D16	7	Species	-0.10018	0.282493		0.703952	0.263112	-0.301875	0.0309767	*	0.276305	0.673753	0.201695	0.158673		0.412727	0.453618	-0.247583	0.0570447		0.703623	0.783425	-0.258887	0.0440125	*	0.457251	0.819194	-0.011304	0.907792		0.974698	0.0357692	-0.460582	0.0214613	*	0.226756	1.45742	-0.212999	0.151506		0.554085	0.673993
6405	MH0003_GL0109539	237.41	17	11	Ruminococcus bromii	7	Species	0.248406	0.0177086	*	0.261845	0.590527	0.122727	0.331523		0.670871	0.297808	0.125679	0.40233		0.652801	0.267475	0.111722	0.390284		0.922153	0.26721	0.320023	0.0336688	*	0.435437	0.765411	0.208301	0.0747213		0.47143	0.498201	0.194344	0.256287		0.615462	0.464819	0.0826217	0.543276		0.832903	0.197609
694	411903.COLAER_00059	236.42	24	11	Collinsella	6	Genus	0.0639552	0.521751		0.845225	0.156402	-0.258268	0.0645749		0.358492	0.573696	0.322223	0.0179969	*	0.118025	0.777865	0.079713	0.589573		0.94802	0.247002	0.115053	0.417001		0.780613	0.356509	0.0353403	0.725963		0.936289	0.109507	-0.207169	0.290967		0.647059	0.641944	-0.286882	0.0417869	*	0.412442	0.888946
22757	MH0354_GL0134825	236.08	24	2	Ruminococcaceae	7	Species	0.104676	0.167826		0.579468	0.338607	0.0853805	0.430538		0.737886	0.241375	0.0192955	0.834476		0.931235	0.0664826	0.0548189	0.644718		0.955111	0.119811	0.139816	0.130586		0.589485	0.305579	0.0849974	0.303636		0.77397	0.185768	0.120521	0.368817		0.709735	0.263407	0.0657019	0.580249		0.857447	0.143597
18805	MH0142_GL0104313	235.66	8	4	Bacteria	7	Species	-0.0884808	0.315622		0.724148	0.245534	-0.202253	0.117824		0.448623	0.483175	0.113772	0.343164		0.606194	0.303107	-0.0959444	0.472218		0.927784	0.321104	-0.149984	0.188681		0.641222	0.501961	-0.0540392	0.567938		0.886422	0.180857	-0.263756	0.1262		0.459643	0.88273	-0.167811	0.232045		0.633472	0.561626
46568	MH0142_GL0104313	235.66	7	3	Bacteria	7	Species	-0.0401287	0.714996		0.915084	0.0890524	-0.324346	0.0209161	*	0.23306	0.723679	0.284217	0.0588363		0.227673	0.613785	-0.0540931	0.718949		0.968218	0.179961	-0.0748038	0.614467		0.885176	0.248863	-0.0207107	0.867665		0.96355	0.0689019	-0.359021	0.0423715	*	0.305867	1.19442	-0.304928	0.0475295	*	0.414757	1.01446
43868	SZEY-27A_GL0069953	235.01	17	5	Ruminococcus bromii	7	Species	0.0307083	0.684462		0.905224	0.0991188	0.0215487	0.795107		0.929656	0.0793042	0.0091596	0.927024		0.969058	0.0291334	0.0354273	0.711422		0.967543	0.157968	0.0534181	0.621466		0.886432	0.238188	0.0179908	0.833124		0.956141	0.0802197	0.0442585	0.66759		0.888712	0.197346	0.00883121	0.918616		0.985277	0.0393777
16786	MH0118_GL0003259	234.87	8	4	Collinsella	6	Genus	0.00229869	0.980408		0.995835	0.00598608	-0.160135	0.188715		0.532276	0.404648	0.162433	0.180566		0.43643	0.430424	0.0606164	0.652412		0.955111	0.223215	0.0411554	0.721318		0.929746	0.151551	-0.0194611	0.85836		0.961291	0.0716638	-0.121278	0.374705		0.715229	0.446597	-0.181895	0.195062		0.602895	0.669813
43856	SZEY-27A_GL0019641	234.3	12	6	Clostridiales	4	Order	0.0419365	0.71212		0.915084	0.0899939	-0.290338	0.0613146		0.352602	0.581089	0.332275	0.0154884	*	0.108325	0.797233	-0.0867203	0.619588		0.952872	0.200668	-0.0136534	0.920054		0.981003	0.0315936	0.0730669	0.567713		0.886422	0.169075	-0.345928	0.0539726		0.32286	0.800469	-0.259208	0.13202		0.534673	0.5998
38935	O2.UC17-1_GL0077925	234.04	13	2	Collinsella	6	Genus	-0.0846224	0.301153		0.714494	0.253048	-0.0229673	0.814134		0.939719	0.0717908	-0.0616551	0.590456		0.790353	0.17147	0.0692425	0.509275		0.933422	0.322167	-0.0402362	0.724025		0.929746	0.187208	-0.109479	0.241644		0.729441	0.509375	0.0214189	0.863248		0.961785	0.0996563	-0.0478236	0.654611		0.896171	0.222511
11224	MH0032_GL0024527	233.52	4	1	Dialister	6	Genus	-0.112524	0.20502		0.630449	0.310802	0.101842	0.308677		0.649624	0.312349	-0.214367	0.0814029		0.273907	0.564301	-0.112339	0.309048		0.861984	0.455985	-0.184537	0.130046		0.589485	0.749034	-0.0721975	0.486563		0.852037	0.293049	0.02983	0.792779		0.943301	0.12108	0.142169	0.209527		0.609366	0.577064
47369	V1.CD34-0_GL0042016	233.13	7	3	Clostridiales	4	Order	-0.263784	0.0352233	*	0.340372	0.521958	0.0495941	0.758193		0.91275	0.0940267	-0.313378	0.0680827		0.244134	0.591834	-0.273792	0.106398		0.703755	0.696444	-0.439292	0.0138127	*	0.347569	1.11742	-0.1655	0.205989		0.702503	0.42098	-0.125914	0.563651		0.844288	0.320286	0.147879	0.36911		0.729912	0.376157
23712	MH0212_GL0055116	233.09	10	1	Faecalibacterium prausnitzii	7	Species	-0.119205	0.0727784		0.421838	0.442688	-0.0821923	0.345732		0.677132	0.289099	-0.0370123	0.681373		0.846233	0.130726	-0.0461146	0.617766		0.952872	0.152744	-0.148765	0.0996103		0.542583	0.492752	-0.102651	0.160607		0.636652	0.340007	-0.111753	0.329299		0.680754	0.370157	-0.0656383	0.486369		0.796284	0.217412
14794	MH0088_GL0128177	232.62	11	6	Blautia	6	Genus	0.0674546	0.46707		0.820384	0.177624	0.047627	0.733269		0.899439	0.104094	0.0198275	0.885076		0.953412	0.0459788	0.110154	0.424097		0.926946	0.477146	0.138066	0.214198		0.658337	0.598052	0.0279122	0.793512		0.950216	0.120906	0.118238	0.506414		0.80568	0.512166	0.00808465	0.960479		0.996275	0.0350198
21373	MH0188_GL0141556	232.56	30	6	Collinsella	6	Genus	-0.0489399	0.743886		0.921933	0.0796692	-0.360734	0.0594935		0.351077	0.585365	0.311794	0.0609069		0.231062	0.608625	-0.113953	0.614974		0.952872	0.14972	-0.121987	0.552563		0.858	0.160276	-0.00803367	0.958341		0.988615	0.0105553	-0.43378	0.0798695		0.383719	0.569934	-0.319827	0.0817656		0.480835	0.420214
38607	O2.UC14-1_GL0091402	232.17	12	3	Coprococcus comes	7	Species	-0.0213087	0.747988		0.922882	0.0783471	0.00199574	0.982909		0.99234	0.00653978	-0.0233045	0.769498		0.898854	0.0932519	-0.105714	0.306854		0.860697	0.366927	-0.0890739	0.260844		0.694085	0.309171	0.0166398	0.819538		0.956141	0.0577558	-0.0657694	0.552318		0.836374	0.228283	0.0399442	0.697024		0.902169	0.138645
31600	MH0335_GL0023398	232.01	15	1	Faecalibacterium prausnitzii	7	Species	-0.0167895	0.829779		0.951224	0.0524126	0.116106	0.284325		0.627689	0.32868	-0.132895	0.282396		0.545244	0.344244	-0.0010291	0.992031		0.99745	0.00408219	-0.0174492	0.871784		0.962444	0.069217	-0.0164201	0.853292		0.960316	0.0651348	0.115446	0.440056		0.77362	0.45795	0.116475	0.343698		0.709533	0.462032
4843	MH0002_GL0026940	231.7	16	6	Clostridiales	4	Order	-0.147418	0.25655		0.677211	0.277901	-0.0580743	0.690522		0.885137	0.121642	-0.0893439	0.559704		0.773034	0.185896	-0.0223378	0.900157		0.983035	0.13738	-0.161737	0.317208		0.725515	0.994701	-0.139399	0.368643		0.804394	0.857321	-0.0723934	0.578122		0.849748	0.445227	-0.0500556	0.767647		0.928475	0.307847
48578	V1.FI04_GL0033515	231.7	21	13	Subdoligranulum variabile	7	Species	-0.0953963	0.538756		0.85322	0.150047	-0.380016	0.0828108		0.392039	0.537367	0.28462	0.190074		0.447175	0.421025	0.154971	0.491308		0.931437	0.199746	0.00394426	0.982721		0.995812	0.00508386	-0.151027	0.411827		0.825094	0.194662	-0.280675	0.268422		0.630007	0.361769	-0.435647	0.094675		0.494033	0.561516
38517	O2.UC13-0_GL0052246	231.67	9	2	Ruminococcus	6	Genus	0.107844	0.360445		0.759501	0.223619	-0.0299897	0.84187		0.948383	0.0609171	0.137833	0.259256		0.525949	0.361531	-0.0435108	0.811967		0.976538	0.0900137	0.0799521	0.60319		0.882513	0.165402	0.123463	0.317964		0.782518	0.255416	-0.0578812	0.75077		0.929918	0.119743	-0.0143705	0.923433		0.985277	0.0297291
5222	MH0002_GL0050823	231.58	4	2	Clostridiales	4	Order	-0.039208	0.709158		0.914597	0.0909647	-0.0203602	0.867445		0.95534	0.0509604	-0.0188478	0.890303		0.954708	0.0438737	-0.194894	0.157704		0.747177	0.474091	-0.16414	0.248212		0.68406	0.399281	0.0307539	0.797418		0.950216	0.0748106	-0.145292	0.302192		0.656878	0.353432	0.0496017	0.707288		0.903695	0.120659
19949	MH0161_GL0081156	231.52	13	1	Lachnospiraceae	5	Family	-0.0920617	0.420032		0.795724	0.197036	0.147586	0.33813		0.673636	0.293728	-0.239648	0.118529		0.342565	0.50369	-0.0745424	0.652642		0.955111	0.26602	-0.139845	0.326311		0.729864	0.499068	-0.0653029	0.61795		0.897073	0.233047	0.0998027	0.587193		0.853123	0.356167	0.174345	0.321805		0.691297	0.622187
23715	MH0212_GL0066576	231.17	5	1	Clostridiales	4	Order	0.0145477	0.806476		0.94472	0.0597272	0.133377	0.0155419	*	0.205597	0.760097	-0.118829	0.154661		0.407295	0.458135	-0.0992023	0.11486		0.703755	0.515672	-0.0490435	0.587937		0.873557	0.254937	0.0501588	0.460202		0.841479	0.260735	0.0697857	0.302188		0.656878	0.362759	0.168988	0.00188534	**	0.202324	0.878431
35307	MH0446_GL0248092	231.17	16	1	Ruminococcus champanellensis	7	Species	-0.0285376	0.604415		0.880507	0.126407	-0.0409171	0.592131		0.838912	0.163785	0.0123795	0.87068		0.947192	0.0517884	-0.017125	0.830644		0.976538	0.100393	-0.0395152	0.547814		0.855659	0.231652	-0.0223902	0.730455		0.936289	0.131259	-0.0518947	0.563018		0.844288	0.304225	-0.0347697	0.699692		0.902169	0.203832
14366	MH0087_GL0013022	230.95	24	7	Clostridium	6	Genus	0.280597	0.0215441	*	0.273135	0.571519	0.0062	0.966399		0.985143	0.0128603	0.274397	0.0730877		0.256253	0.580994	0.00387865	0.981656		0.996679	0.00711311	0.283083	0.101716		0.544832	0.51915	0.279204	0.0312148	*	0.339959	0.512037	0.00868632	0.964742		0.992829	0.01593	0.00480767	0.973632		0.997167	0.00881686
19996	MH0161_GL0110049	229.97	18	2	Blautia obeum	7	Species	0.00485233	0.947964		0.985423	0.0159086	0.0699348	0.486468		0.775228	0.21296	-0.0650824	0.537761		0.757709	0.196434	-0.0989639	0.339459		0.889801	0.437781	-0.0585861	0.520423		0.840484	0.259164	0.0403778	0.646624		0.913385	0.178617	0.00649637	0.955914		0.989547	0.0287376	0.10546	0.375017		0.73136	0.466519
16327	MH0108_GL0025722	229.82	8	2	Faecalibacterium prausnitzii	7	Species	-0.198272	0.0629466		0.403893	0.459227	-0.0873068	0.520141		0.790885	0.196732	-0.110966	0.406574		0.658345	0.265051	-0.00641327	0.966407		0.995517	0.0216924	-0.202383	0.158664		0.612601	0.684547	-0.19597	0.0917123		0.50803	0.662854	-0.0914179	0.597542		0.856008	0.309214	-0.0850046	0.552335		0.84071	0.287521
10419	MH0021_GL0032172	229.75	12	1	Roseburia faecis	7	Species	0.00179182	0.982889		0.995835	0.00522776	-0.0798742	0.370856		0.697414	0.274255	0.081666	0.429764		0.674054	0.25207	-0.0915366	0.398238		0.922153	0.277505	-0.0568855	0.645472		0.901247	0.172456	0.0346511	0.699		0.928791	0.105049	-0.138552	0.238326		0.600758	0.420037	-0.0470149	0.560302		0.845566	0.142532
17947	MH0131_GL0079282	229.23	16	9	Firmicutes	2	Phylum	-0.020766	0.852281		0.951526	0.045395	0.143758	0.298659		0.640408	0.318956	-0.164524	0.184299		0.439217	0.42669	0.0193012	0.907775		0.983035	0.0421001	-0.00839348	0.950739		0.990571	0.018308	-0.0276946	0.828017		0.956141	0.0604081	0.15613	0.276		0.634586	0.340555	0.136829	0.372013		0.730458	0.298455
37541	NOM029_GL0053956	229	13	1	Clostridiales	4	Order	-0.0257343	0.773561		0.929754	0.0701547	0.0461641	0.68084		0.88343	0.125672	-0.0718984	0.60582		0.798396	0.164397	-0.142267	0.187219		0.780938	0.50846	-0.116931	0.349057		0.74615	0.41791	0.0253359	0.808664		0.9527	0.09055	-0.0450326	0.758594		0.931642	0.160946	0.0972343	0.452064		0.77578	0.347514
42319	O2.UC52-0_GL0025244	229	6	4	Clostridiales	4	Order	0.0871334	0.207557		0.630449	0.309047	0.0917241	0.254783		0.59578	0.349859	-0.00459071	0.949946		0.979565	0.0199674	0.0278539	0.781706		0.976538	0.106147	0.104988	0.192733		0.642007	0.400097	0.0771346	0.34867		0.796601	0.29395	0.109579	0.0921636		0.406847	0.417591	0.0817253	0.383264		0.737617	0.311444
5730	MH0003_GL0014436	229	30	5	Ruminococcus	6	Genus	0.142403	0.307006		0.719352	0.249979	0.0101559	0.951315		0.98292	0.0186398	0.132247	0.436434		0.678083	0.248415	0.266576	0.166709		0.763717	0.461147	0.313285	0.0875671		0.53467	0.541947	0.0467084	0.765157		0.943923	0.0808003	0.181038	0.331586		0.680754	0.313176	-0.0855382	0.632035		0.890561	0.147971
30022	MH0343_GL0037396	228.9	12	2	Faecalibacterium prausnitzii	7	Species	-0.129464	0.0630111		0.403893	0.459111	-0.0765657	0.43062		0.737886	0.241332	-0.0528984	0.560262		0.773034	0.185631	-0.0524915	0.612712		0.952285	0.140243	-0.163113	0.0790223		0.515431	0.435793	-0.110621	0.133265		0.600162	0.295549	-0.110214	0.396405		0.735908	0.294462	-0.0577226	0.574993		0.856426	0.154219
40265	O2.UC3-0_GL0138363	228.64	9	4	Faecalibacterium prausnitzii	7	Species	0.101983	0.239554		0.66409	0.288175	-0.183744	0.154891		0.489489	0.438553	0.285727	0.00703694	**	0.0714403	0.895112	-0.192032	0.169532		0.763717	0.479264	-0.0211139	0.832095		0.95994	0.0526951	0.170918	0.0652143		0.452009	0.426569	-0.306841	0.0571921		0.333917	0.765799	-0.114809	0.40747		0.751379	0.286535
4351	MH0001_GL0015313	227.92	59	9	Roseburia faecis	7	Species	-0.115271	0.231673		0.655652	0.293118	-0.0845528	0.433291		0.739727	0.239927	-0.0307178	0.804859		0.919215	0.0786121	-0.036776	0.76865		0.976538	0.0990382	-0.138845	0.317125		0.725515	0.373912	-0.102069	0.337699		0.792345	0.274873	-0.108127	0.434774		0.771265	0.291188	-0.0713512	0.51207		0.814177	0.19215
31537	MH0373_GL0023905	227.91	12	1	Clostridiaceae	5	Family	-0.256675	0.0418051	*	0.365357	0.503969	-0.270367	0.0832702		0.392608	0.536542	0.0136925	0.919514		0.966428	0.0321416	-0.248753	0.176755		0.768323	0.497743	-0.416132	0.0134593	*	0.34608	0.83266	-0.167379	0.206622		0.703004	0.334917	-0.429824	0.0233677	*	0.233173	0.860058	-0.181071	0.240374		0.642034	0.362315
51693	V1.UC40-1_GL0166114	227.46	27	6	Lachnospiraceae	5	Family	-0.211851	0.0807164		0.432231	0.43065	-0.28071	0.0594736		0.351077	0.585413	0.0688585	0.621195		0.805253	0.157403	-0.162119	0.349864		0.894744	0.482742	-0.315774	0.0609252		0.476492	0.94028	-0.153655	0.227416		0.715092	0.457539	-0.384632	0.0446459	*	0.312005	1.14532	-0.222513	0.125425		0.526967	0.662579
42004	657314.CK5_28620	227.37	4	1	Bacteria	1	Superkingdom	0.094668	0.0792509		0.431684	0.432796	0.0505714	0.386554		0.709091	0.265305	0.0440966	0.519224		0.745197	0.205511	0.0863153	0.205675		0.783847	0.34582	0.149998	0.042642	*	0.457251	0.600964	0.063683	0.30423		0.77397	0.255144	0.105902	0.0981893		0.411197	0.424292	0.0195865	0.756994		0.92424	0.0784726
12495	MH0055_GL0039831	226.79	37	6	Coprococcus eutactus	7	Species	-0.0118773	0.938694		0.983293	0.0187478	-0.00463154	0.981749		0.991601	0.00698371	-0.00724575	0.969432		0.988649	0.012189	0.11166	0.626315		0.952872	0.642853	0.0596997	0.724108		0.929746	0.343705	-0.0519604	0.781346		0.949654	0.299148	0.0669455	0.731604		0.921973	0.385421	-0.0447147	0.855033		0.961741	0.257433
26884	V1.UC57-0_GL0145554	226.42	18	1	Clostridiales	4	Order	0.00257788	0.953321		0.987931	0.0142689	0.096575	0.102146		0.435044	0.505532	-0.0939972	0.102635		0.316979	0.527385	-0.00165596	0.979491		0.996679	0.0143767	0.00151637	0.976681		0.994623	0.0131648	0.00317233	0.95151		0.987778	0.0275415	0.0955135	0.141356		0.482353	0.829229	0.0971695	0.16265		0.567504	0.843606
52610	V1.UC57-0_GL0145554	226.42	23	4	Clostridiales	4	Order	0.000203998	0.998226		0.999202	0.000542083	0.0151965	0.900876		0.968212	0.0380276	-0.0149925	0.903788		0.959004	0.0384511	-0.243825	0.056531		0.703623	0.723074	-0.156094	0.184567		0.640494	0.462904	0.0877308	0.391366		0.818732	0.26017	-0.141101	0.343295		0.68927	0.418443	0.102723	0.44331		0.769889	0.304631
47551	V1.CD40-0_GL0044288	226.39	6	1	Bifidobacterium	6	Genus	-0.23035	0.00157434	**	0.118379	0.800232	0.116859	0.193359		0.532913	0.400366	-0.347209	5.78497e-06	***	0.00523966	1.63499	0.0157999	0.886585		0.983015	0.0534859	-0.220222	0.0254894	*	0.409888	0.745495	-0.236022	0.00123775	**	0.0922275	0.798981	0.126987	0.271527		0.633516	0.429878	0.111187	0.177642		0.583824	0.376392
44766	T2D-133A_GL0023839	226.29	4	2	Clostridiales	4	Order	-0.0431921	0.54898		0.860452	0.146277	0.104505	0.248888		0.59095	0.354292	-0.147698	0.0392834	*	0.182914	0.672306	-0.0265872	0.813089		0.976538	0.0559207	-0.0602351	0.472665		0.817406	0.126693	-0.033648	0.680154		0.926516	0.0707718	0.0874624	0.319248		0.672484	0.18396	0.11405	0.253339		0.648154	0.23988
44725	T2D-126A_GL0013531	226.23	9	2	[Eubacterium] eligens	7	Species	-0.0385377	0.506033		0.836835	0.162373	0.0196587	0.81436		0.939719	0.071702	-0.0581964	0.397855		0.649893	0.270049	-0.0697469	0.452293		0.926946	0.220771	-0.0832472	0.188121		0.641222	0.263504	-0.0135004	0.837721		0.957296	0.0427329	-0.0250509	0.789441		0.94256	0.0792938	0.044696	0.642195		0.895185	0.141477
1315	MH0441_GL0114162	225.97	21	1	Bifidobacterium	6	Genus	-0.0426993	0.689617		0.907597	0.0974076	0.297048	0.0363818	*	0.290338	0.652652	-0.339747	0.000983532	***	0.0267868	1.11859	0.139072	0.420229		0.926946	0.328295	0.0464493	0.741002		0.932544	0.109649	-0.0926225	0.380325		0.8132	0.218646	0.386196	0.0321198	*	0.274381	0.911662	0.247124	0.060644		0.433305	0.583367
47740	V1.CD46-0_GL0008945	225.93	30	6	Dorea longicatena	7	Species	-0.0840047	0.445607		0.811337	0.186333	-0.0884422	0.475692		0.769474	0.218283	0.00443754	0.972041		0.989574	0.0111482	-0.107386	0.481326		0.927784	0.171338	-0.152842	0.292099		0.709684	0.243864	-0.0454558	0.716865		0.93329	0.0725261	-0.15728	0.225698		0.583539	0.250944	-0.0498934	0.70632		0.903695	0.0796063
46346	V1.CD1-0-PT_GL0103563	225.72	19	3	Bifidobacterium bifidum	7	Species	-0.00267191	0.977113		0.995835	0.00699289	0.24432	0.0395397	*	0.29719	0.641568	-0.246992	0.0190342	*	0.121192	0.770565	0.214557	0.120132		0.703755	0.379773	0.134865	0.209267		0.658337	0.238715	-0.0796923	0.458021		0.841479	0.141058	0.381856	0.00138434	**	0.0971136	0.675898	0.167299	0.204129		0.604296	0.296125
7696	MH0008_GL0014349	225.55	8	2	Faecalibacterium prausnitzii	7	Species	-0.180959	0.0352775	*	0.340372	0.521799	0.00629023	0.957066		0.98465	0.0164353	-0.187249	0.0358874	*	0.173636	0.685002	-0.0590098	0.66835		0.95982	0.120407	-0.218786	0.0214613	*	0.409888	0.446424	-0.159776	0.0977007		0.524868	0.326016	-0.0315366	0.79836		0.944889	0.0643491	0.0274732	0.834161		0.958817	0.0560581
45476	T2D-29A_GL0106551	225.37	20	3	Clostridiales	4	Order	0.0217809	0.848195		0.951526	0.0466664	0.309037	0.0249044	*	0.248562	0.701757	-0.287256	0.0879361		0.289576	0.552164	0.019887	0.88789		0.983015	0.0424064	0.0345289	0.826804		0.957307	0.0736284	0.0146419	0.912827		0.978322	0.031222	0.321785	0.0622076		0.341646	0.686164	0.301898	0.0551577		0.424227	0.643758
10736	MH0026_GL0022615	225.15	43	18	Prevotella copri	7	Species	-0.245853	0.0332056	*	0.335681	0.528061	-0.260292	0.0690794		0.367629	0.563987	0.0144384	0.941926		0.976836	0.0231722	0.0300093	0.796771		0.976538	0.0841887	-0.226617	0.188744		0.641222	0.635754	-0.256626	0.0615871		0.437344	0.719943	-0.241055	0.246269		0.607795	0.67626	-0.271064	0.106993		0.502149	0.760448
19851	MH0161_GL0001231	224.66	21	3	Bifidobacterium	6	Genus	-0.304809	0.001625	**	0.118379	0.797714	0.107268	0.338348		0.673636	0.293595	-0.412077	0.000804441	***	0.0245037	1.14022	0.205999	0.107315		0.703755	0.496132	-0.172758	0.173925		0.623276	0.416073	-0.378757	0.000440094	***	0.0566009	0.912205	0.239319	0.0812498		0.385078	0.57638	0.0333199	0.769353		0.92898	0.0802483
25109	MH0239_GL0088549	224.42	18	2	Clostridiales	4	Order	-0.0194632	0.832424		0.951526	0.0515855	0.136324	0.16418		0.502082	0.428713	-0.155787	0.201076		0.460427	0.410585	-0.160144	0.156579		0.745842	0.619629	-0.122119	0.330362		0.73233	0.472505	0.0380244	0.725364		0.936289	0.147124	0.0336679	0.734339		0.922336	0.130268	0.193812	0.0786804		0.478677	0.749897
18113	MH0307_GL0076667	223.72	6	3	Collinsella	6	Genus	0.0157023	0.835765		0.951526	0.0505418	0.106508	0.398068		0.719381	0.258885	-0.0908061	0.475567		0.714294	0.227608	-0.0972449	0.3887		0.922153	0.463608	-0.0466342	0.649073		0.904126	0.222325	0.0506108	0.523417		0.873337	0.241283	0.0441719	0.810192		0.946929	0.210586	0.141417	0.313244		0.687355	0.674195
11919	MH0276_GL0202100	223.36	7	2	Roseburia faecis	7	Species	-0.0310399	0.712572		0.915084	0.0898459	-0.147461	0.152183		0.485937	0.441507	0.116421	0.274787		0.539426	0.349814	0.0538492	0.646069		0.955111	0.175094	0.00347878	0.975745		0.994623	0.0113114	-0.0503704	0.590735		0.890862	0.163782	-0.112942	0.369196		0.709874	0.367237	-0.166791	0.126835		0.527704	0.542331
13494	MH0280_GL0114225	223.32	9	4	Clostridiales	4	Order	0.043272	0.679597		0.904492	0.100738	-0.043953	0.721353		0.897331	0.108948	0.087225	0.569932		0.779578	0.181056	0.191009	0.131603		0.718368	0.392078	0.165714	0.275277		0.701708	0.340155	-0.0252954	0.830261		0.956141	0.051923	0.0784888	0.63127		0.87583	0.161111	-0.11252	0.393912		0.740606	0.230967
15406	MH0096_GL0000291	223.32	7	3	Clostridium	6	Genus	-0.0418176	0.493042		0.834961	0.167384	-0.0964055	0.308258		0.649334	0.312622	0.0545879	0.434342		0.676821	0.249558	-0.115542	0.261885		0.833102	0.726616	-0.115883	0.0932022		0.53467	0.72876	-0.000340983	0.995714		0.997006	0.00214436	-0.170471	0.149974		0.496108	1.07205	-0.0549288	0.590418		0.864527	0.345434
39458	O2.UC2-1_GL0006795	223.29	26	13	Clostridium	6	Genus	0.0221794	0.876026		0.954935	0.0380312	0.0728159	0.681333		0.88343	0.125467	-0.0506365	0.760975		0.897533	0.0968103	-0.216732	0.295427		0.854893	0.270658	-0.116752	0.466617		0.814644	0.145801	0.0999807	0.55775		0.884249	0.124857	-0.0661151	0.678023		0.894239	0.0825654	0.150617	0.474478		0.793099	0.188093
35392	MH0448_GL0191156	223.08	9	2	Actinobacteria	3	Class	-0.133762	0.0212288	*	0.273135	0.572962	0.0856199	0.195035		0.532913	0.398839	-0.219382	0.000778465	***	0.0245037	1.14374	0.0687788	0.402551		0.925427	0.354265	-0.0896731	0.269794		0.701708	0.461887	-0.158452	0.00877484	**	0.182851	0.816152	0.129709	0.126423		0.459643	0.668103	0.0609301	0.299385		0.681453	0.313838
52329	V1.UC53-4_GL0037562	223.06	13	7	Collinsella	6	Genus	0.0721108	0.400688		0.78359	0.205394	-0.0421177	0.729563		0.8991	0.1056	0.114228	0.35972		0.617768	0.292762	0.158473	0.194064		0.780938	0.825594	0.173696	0.0929349		0.53467	0.904901	0.0152229	0.879419		0.966712	0.0793066	0.0594677	0.684763		0.895974	0.309808	-0.0990055	0.491022		0.798412	0.515787
4464	MH0002_GL0000742	222.72	11	6	Subdoligranulum variabile	7	Species	-0.15728	0.115052		0.495986	0.387739	-0.318045	0.0237505	*	0.241576	0.707756	0.160765	0.184019		0.439217	0.426968	0.0489306	0.749663		0.976538	0.225547	-0.125915	0.269583		0.701708	0.580406	-0.174845	0.127863		0.592148	0.805953	-0.286679	0.0711753		0.365062	1.32146	-0.33561	0.0383017	*	0.40639	1.547
16476	MH0111_GL0012536	222.56	18	2	Clostridiales	4	Order	0.0949425	0.348559		0.749919	0.229248	0.0976496	0.3846		0.707749	0.266407	-0.0027071	0.983545		0.992982	0.00656002	-0.0827955	0.52459		0.9374	0.367194	0.0418684	0.761577		0.934845	0.185685	0.124664	0.289426		0.763917	0.552879	0.0445755	0.72308		0.917222	0.197691	0.127371	0.303116		0.681519	0.564885
17840	MH0131_GL0047377	221.59	5	2	Bifidobacterium	6	Genus	-0.0437572	0.56749		0.86739	0.139538	0.195131	0.0411262	*	0.298793	0.636288	-0.238889	0.00457726	**	0.0585434	0.946129	0.198925	0.078529		0.703755	0.72487	0.083759	0.399061		0.774826	0.305212	-0.115166	0.15379		0.633515	0.419658	0.322648	0.00498399	**	0.124257	1.17571	0.123722	0.176878		0.583824	0.450836
25091	MH0060_GL0054616	221.09	49	1	Clostridiales	7	Species	-0.0580087	0.59144		0.876261	0.130977	0.116229	0.494101		0.778638	0.209229	-0.174238	0.247865		0.512439	0.370448	0.0662572	0.70193		0.965054	0.103855	-0.0155361	0.903732		0.974344	0.0243521	-0.0817933	0.487067		0.85222	0.128207	0.158702	0.476357		0.793192	0.248757	0.0924448	0.62824		0.887966	0.144903
37636	O2.CD1-0-PT_GL0034266	220.99	19	1	Dorea longicatena	7	Species	-0.0256944	0.771905		0.929754	0.0706827	-0.0852124	0.419531		0.73244	0.247218	0.0595181	0.588096		0.790187	0.172564	-0.185002	0.12653		0.710966	0.621777	-0.144285	0.27052		0.701708	0.484932	0.0407166	0.649841		0.915075	0.136845	-0.203803	0.166606		0.512889	0.684967	-0.0188015	0.84063		0.958817	0.0631904
21376	MH0188_GL0142127	220.4	15	3	Butyricicoccus pullicaecorum	7	Species	0.101115	0.0861667		0.44199	0.422943	0.199743	0.00532442	**	0.158322	0.88379	-0.0986284	0.169634		0.425488	0.441715	-0.00322025	0.968445		0.995517	0.0225088	0.0990506	0.17755		0.628484	0.692339	0.102271	0.141666		0.611858	0.714847	0.197679	0.00760906	**	0.144367	1.38173	0.200899	0.0151775	*	0.368805	1.40423
41628	O2.UC46-2_GL0146529	220.34	16	3	Clostridiales	4	Order	-0.114742	0.326403		0.733004	0.240084	-0.14041	0.403722		0.721529	0.255775	0.0256676	0.849523		0.935618	0.0603596	-0.117677	0.530609		0.9374	0.246331	-0.190176	0.133224		0.591871	0.398092	-0.072499	0.586725		0.890862	0.151761	-0.215844	0.248627		0.609838	0.451821	-0.0981666	0.611207		0.877212	0.20549
29891	MH0341_GL0013504	219.97	30	5	Bifidobacterium	6	Genus	-0.203579	0.110119		0.482815	0.393198	0.320543	0.0514994		0.33193	0.605575	-0.524122	0.000525146	***	0.0212549	1.18556	0.280837	0.137347		0.72658	0.324741	-0.0235556	0.882714		0.965387	0.027238	-0.304393	0.0276287	*	0.31981	0.351979	0.500567	0.0117411	*	0.174944	0.578821	0.21973	0.190071		0.596249	0.25408
29624	MH0336_GL0026233	219.95	9	9	Coprococcus catus	7	Species	0.217515	0.0213201	*	0.273135	0.572543	0.102249	0.344017		0.676003	0.290137	0.115266	0.325507		0.58975	0.314512	-0.00734971	0.953374		0.990966	0.0224615	0.212804	0.142813		0.597127	0.650352	0.220153	0.0193778	*	0.264889	0.672813	0.0975372	0.544144		0.832688	0.298085	0.104887	0.245012		0.642034	0.320546
19124	MH0147_GL0038916	219.72	25	5	Lachnospiraceae	5	Family	-0.112055	0.244564		0.669014	0.285094	-0.00830017	0.937488		0.980256	0.0239433	-0.103755	0.43078		0.674583	0.251511	-0.0925039	0.435131		0.926946	0.293352	-0.171352	0.186865		0.641222	0.543399	-0.0788484	0.493382		0.855336	0.250047	-0.0675976	0.54987		0.83557	0.214368	0.0249064	0.83994		0.958817	0.078984
37542	NOM029_GL0058604	219.5	13	1	Proteobacteria	2	Phylum	-0.101798	0.23385		0.658916	0.29174	0.137753	0.2306		0.572255	0.368545	-0.239551	0.00215944	**	0.0387527	1.03209	0.116051	0.409729		0.926879	0.21984	-0.0274059	0.781787		0.942133	0.0519161	-0.143457	0.114211		0.5686	0.271756	0.212145	0.097285		0.410629	0.401874	0.096094	0.416455		0.756746	0.182034
48902	V1.FI08_GL0096204	219.03	3	1	Faecalibacterium prausnitzii	7	Species	0.0611037	0.226079		0.651124	0.296701	-0.0304199	0.659289		0.875146	0.134726	0.0915236	0.0653426		0.2391	0.598059	-0.0841429	0.305716		0.860035	0.316079	0.00716595	0.889778		0.968527	0.0269186	0.0913088	0.112836		0.567365	0.342998	-0.0843577	0.216398		0.573181	0.316886	-0.000214773	0.997797		0.999456	0.000806786
46705	V1.CD20-0_GL0142249	218.94	14	2	Clostridiales	4	Order	-0.134732	0.17057		0.581914	0.336403	-0.105574	0.429904		0.737886	0.241709	-0.0291579	0.772079		0.900888	0.0921771	-0.22781	0.14356		0.730631	0.77987	-0.280764	0.025756	*	0.409888	0.961149	-0.052954	0.59102		0.890862	0.18128	-0.251606	0.130401		0.462585	0.861332	-0.0237961	0.856744		0.961845	0.0814623
41079	O2.UC40-1_GL0135819	218.6	30	11	Clostridiales	4	Order	0.0318568	0.765321		0.927964	0.0727852	0.0912493	0.420921		0.733206	0.246475	-0.0593924	0.689517		0.85325	0.127192	0.0363122	0.775008		0.976538	0.0820765	0.0551339	0.713962		0.927668	0.124619	0.0188217	0.881525		0.966712	0.0425426	0.114526	0.381583		0.721704	0.258864	0.0782141	0.540335		0.830105	0.176787
12202	MH0052_GL0014790	218.28	3	1	Clostridiales	4	Order	0.0388591	0.598337		0.876261	0.128542	-0.0573262	0.586007		0.835864	0.166507	0.0961854	0.3064		0.5714	0.327333	0.145821	0.197299		0.780938	0.63965	0.132334	0.167554		0.619627	0.580489	-0.0134869	0.86039		0.961291	0.0591607	0.0361487	0.791964		0.943105	0.158568	-0.109672	0.321641		0.691297	0.481082
5646	MH0003_GL0005194	218.11	30	6	Ruminococcus bromii	7	Species	-0.143631	0.369233		0.7667	0.219534	-0.202058	0.307567		0.649058	0.313074	0.0584273	0.729337		0.877099	0.110132	-0.0297358	0.902026		0.983035	0.0414716	-0.162693	0.449678		0.800772	0.226902	-0.132957	0.42781		0.831948	0.185431	-0.22112	0.363833		0.709582	0.308389	-0.191384	0.322548		0.691388	0.266918
29528	MH0333_GL0131749	218.07	21	4	[Eubacterium] eligens	7	Species	0.000561258	0.995952		0.998758	0.00123673	0.0747181	0.559746		0.818579	0.178343	-0.0741568	0.589038		0.790263	0.172127	-0.134468	0.370663		0.902544	0.331781	-0.0856361	0.573451		0.867106	0.211296	0.0488318	0.691585		0.926516	0.120486	-0.0114793	0.939975		0.986868	0.0283235	0.122989	0.355535		0.720091	0.303458
39536	O2.UC27-1_GL0127712	217.66	6	1	Clostridiales	4	Order	0.00966274	0.862128		0.951526	0.0423365	0.0914299	0.222646		0.561465	0.375003	-0.0817671	0.273283		0.53751	0.350928	-0.143147	0.0689833		0.703623	1.60809	-0.0820982	0.237145		0.676096	0.922275	0.0610489	0.330649		0.790725	0.685811	-0.000331091	0.996991		0.999578	0.00371941	0.142816	0.0896431		0.490106	1.60437
9634	MH0014_GL0025905	217.66	8	7	Proteobacteria	2	Phylum	0.5454	0.00964773	**	0.210703	0.64709	0.521868	0.0576606		0.348523	0.589783	0.0235317	0.917422		0.965817	0.0329801	0.20556	0.517322		0.9374	0.242011	0.67717	0.0119135	*	0.344851	0.797248	0.471609	0.0367314	*	0.357165	0.555237	0.653638	0.0493263	*	0.316975	0.769543	0.448078	0.119044		0.516342	0.527532
18150	MH0333_GL0069706	217.22	22	5	Clostridiales	4	Order	0.077707	0.311466		0.721118	0.247668	0.13705	0.194073		0.532913	0.399714	-0.0593427	0.546452		0.763911	0.192235	-0.0172423	0.88043		0.983015	0.0741743	0.0666543	0.432532		0.793433	0.286739	0.0838965	0.363195		0.803137	0.360913	0.125997	0.26088		0.620059	0.542025	0.143239	0.258913		0.649345	0.616199
21973	MH0333_GL0069706	217.22	22	3	Clostridiales	4	Order	-0.077359	0.310009		0.721118	0.248421	0.0723867	0.532209		0.797969	0.191054	-0.149746	0.184899		0.439468	0.426095	-0.222243	0.0469513	*	0.703623	0.773346	-0.219822	0.0178701	*	0.379427	0.764924	0.00242049	0.976979		0.993325	0.00842266	-0.0700767	0.634623		0.87583	0.243848	0.152166	0.248478		0.647049	0.529498
29488	MH0333_GL0069706	217.22	22	5	Clostridiales	4	Order	-0.133038	0.305586		0.716749	0.250721	0.0263188	0.892686		0.964335	0.0411884	-0.159356	0.270762		0.535634	0.352804	-0.295687	0.170755		0.763717	0.32547	-0.322581	0.0130567	*	0.345519	0.355072	-0.0268935	0.852991		0.960316	0.0296024	-0.163224	0.442511		0.775641	0.179665	0.132463	0.552964		0.841071	0.145805
43994	SZEY-44A_GL0015657	217.02	6	3	Ruminococcus bromii	7	Species	0.0557988	0.771542		0.929754	0.0707986	-0.180561	0.449826		0.753507	0.231346	0.23636	0.292184		0.558562	0.337233	0.199029	0.479099		0.927784	0.224862	0.183382	0.448236		0.800731	0.207184	-0.0156476	0.942581		0.98347	0.0176785	-0.0529779	0.839146		0.954008	0.0598541	-0.252007	0.336201		0.703712	0.284716
21221	MH0188_GL0084781	216.84	12	3	[Eubacterium] hallii	7	Species	0.139383	0.103816		0.472987	0.40047	0.0752488	0.490187		0.778314	0.211138	0.0641346	0.450111		0.692824	0.241024	-0.019372	0.884607		0.983015	0.0512333	0.126965	0.154862		0.608039	0.335786	0.146337	0.151583		0.632311	0.387019	0.0628308	0.488966		0.797879	0.166169	0.0822029	0.523286		0.822968	0.217402
42142	O2.UC5-0_GL0002879	216.83	21	3	Clostridiales	4	Order	0.108483	0.437787		0.810265	0.189566	-0.0576864	0.733946		0.899439	0.103819	0.166169	0.351393		0.611125	0.297925	-0.258624	0.176721		0.768323	0.534493	-0.0573017	0.759674		0.934845	0.118424	0.201322	0.196101		0.682669	0.416069	-0.223471	0.278929		0.634586	0.461843	0.035153	0.843911		0.958817	0.07265
5689	MH0003_GL0009350	216.71	14	3	Ruminococcus bromii	7	Species	0.0843278	0.529455		0.850581	0.15351	0.0648765	0.716042		0.896249	0.11112	0.0194513	0.909338		0.96168	0.0362227	0.214051	0.274407		0.838062	0.518286	0.22154	0.160561		0.614123	0.536419	0.00748889	0.961916		0.988828	0.018133	0.202089	0.299993		0.656193	0.489321	-0.0119625	0.953996		0.995447	0.0289649
45866	T2D-57A_GL0130744	216.34	19	8	Bifidobacterium pseudocatenulatum	7	Species	-0.310683	0.00780544	**	0.19982	0.666096	-0.00130856	0.990974		0.996137	0.00345371	-0.309375	0.0486699	*	0.20597	0.641652	0.279424	0.033579	*	0.703623	0.55546	-0.131565	0.429985		0.792529	0.261534	-0.410989	0.00196167	**	0.100917	0.816994	0.17781	0.213957		0.569977	0.353463	-0.101615	0.365798		0.727652	0.201997
34169	MH0429_GL0142380	215.96	10	4	Subdoligranulum variabile	7	Species	0.0577988	0.495914		0.836255	0.16627	-0.303233	0.00941415	**	0.187877	0.819337	0.361031	0.00247336	**	0.0416613	1.01682	-0.118369	0.329923		0.882209	0.574159	-0.0180789	0.86588		0.962444	0.0876931	0.10029	0.299808		0.773752	0.486466	-0.37911	0.00914874	**	0.159756	1.83891	-0.260741	0.0453691	*	0.413434	1.26475
27376	MH0386_GL0088794	215.93	3	1	Firmicutes	2	Phylum	-0.0493125	0.470859		0.825479	0.17611	0.0579871	0.550725		0.810215	0.182471	-0.1073	0.206648		0.465813	0.405462	-0.196354	0.0599954		0.703623	0.564794	-0.175181	0.0519107		0.464284	0.50389	0.0211736	0.756676		0.941396	0.0609037	-0.0678809	0.592565		0.854209	0.195253	0.128473	0.192383		0.600223	0.369541
21697	MH0191_GL0007591	215.87	5	1	Faecalibacterium prausnitzii	7	Species	-0.0759708	0.0829636		0.436354	0.427422	0.0474376	0.406272		0.722921	0.254381	-0.123408	0.00698954	**	0.071281	0.895925	-0.0484499	0.480357		0.927784	0.349041	-0.107028	0.0404857	*	0.45713	0.77105	-0.0585785	0.222865		0.710718	0.422009	0.01638	0.789155		0.94256	0.118004	0.0648298	0.293911		0.681453	0.467045
16005	MH0103_GL0031558	215.1	29	7	Coprococcus	6	Genus	0.0603145	0.63509		0.888915	0.115778	-0.0876974	0.57621		0.828525	0.170892	0.148012	0.376695		0.632734	0.282471	-0.00385232	0.98244		0.996679	0.0103163	0.057845	0.724895		0.929746	0.154907	0.0616974	0.676649		0.92634	0.165223	-0.0901669	0.616673		0.870487	0.241463	-0.0863146	0.628499		0.887966	0.231147
9101	V1.UC35-4_GL0138159	215.04	2	1	Bacteroidales	4	Order	0.0494675	0.343448		0.744975	0.231707	0.109355	0.126488		0.456106	0.471836	-0.0598878	0.365336		0.624009	0.289323	0.0163787	0.834009		0.976538	0.139967	0.0599667	0.351903		0.746705	0.512456	0.043588	0.459744		0.841479	0.372489	0.119854	0.163121		0.507936	1.02424	0.103476	0.197334		0.603174	0.884271
10197	MH0019_GL0001172	215.02	16	1	Coprococcus	6	Genus	0.00104137	0.991244		0.996703	0.00267509	0.0618154	0.531102		0.797342	0.191572	-0.060774	0.654229		0.823833	0.14263	-0.149694	0.163373		0.757931	0.939402	-0.0949161	0.503134		0.832285	0.595646	0.0547776	0.611519		0.895991	0.343756	-0.0341421	0.790923		0.943047	0.214259	0.115552	0.255449		0.648154	0.725144
21388	MH0341_GL0013504	214.71	28	2	Bifidobacterium	6	Genus	-0.289769	0.0123734	*	0.229448	0.624311	-0.0372325	0.761149		0.913953	0.0928401	-0.252537	0.0571068		0.224452	0.618216	0.217144	0.153886		0.745128	0.394451	-0.150574	0.341747		0.739363	0.273523	-0.367718	0.00402113	**	0.131539	0.667974	0.101963	0.468485		0.789893	0.185219	-0.115182	0.323982		0.69246	0.209232
16312	MH0108_GL0010146	214.65	18	1	Clostridiales	4	Order	-0.120201	0.255664		0.675642	0.278425	-0.166454	0.270442		0.613796	0.338429	0.0462524	0.727206		0.876357	0.111037	0.0728649	0.656242		0.955111	0.152854	-0.073493	0.561562		0.860965	0.154172	-0.146358	0.214334		0.710718	0.307026	-0.119745	0.514175		0.813613	0.251199	-0.19261	0.254959		0.648154	0.404053
42527	O2.UC58-0_GL0094376	214.61	16	8	Ruminococcus bromii	7	Species	0.0997411	0.474277		0.825479	0.174751	0.0269052	0.869407		0.95534	0.0501993	0.072836	0.69978		0.86004	0.122761	0.0794067	0.661651		0.957346	0.112075	0.150643	0.439234		0.79632	0.212618	0.0712362	0.652323		0.915808	0.100543	0.0778069	0.704037		0.905695	0.109817	-0.00159982	0.992775		0.999456	0.002258
21022	MH0188_GL0014901	214.58	21	8	Ruminococcus bromii	7	Species	0.0731459	0.528056		0.850394	0.154033	-0.116598	0.414789		0.729538	0.249764	0.189744	0.11303		0.334182	0.511577	-0.0157973	0.928878		0.987586	0.054585	0.0630195	0.654455		0.904126	0.217754	0.0788167	0.545323		0.881944	0.272339	-0.126724	0.386871		0.726953	0.437876	-0.110927	0.472928		0.792215	0.383291
48572	V1.FI04_GL0017548	214.48	6	2	Atopobium	6	Genus	-0.169461	0.183007		0.598435	0.326744	-0.443378	0.0120757	*	0.198936	0.790243	0.273917	0.075866		0.262317	0.575246	-0.0593417	0.759459		0.976538	0.105966	-0.2075	0.182589		0.638509	0.370531	-0.148159	0.296869		0.770457	0.264565	-0.481417	0.0225933	*	0.2284	0.859662	-0.422076	0.0309679	*	0.395543	0.753696
27698	MH0003_GL0009350	214.26	13	3	Clostridiales	4	Order	-0.100462	0.358895		0.759501	0.224346	0.349905	0.0133248	*	0.198936	0.778566	-0.450367	0.00624074	**	0.0681477	0.909505	0.183532	0.194118		0.780938	0.67996	0.0171865	0.903268		0.974344	0.0636736	-0.166345	0.201395		0.691733	0.616286	0.467553	0.00686607	**	0.141538	1.73222	0.284022	0.082216		0.480835	1.05226
34188	NLM031_GL0080955	213.73	7	2	Bacteria	1	Superkingdom	0.0833849	0.24966		0.669853	0.282006	0.0249139	0.71173		0.896064	0.112888	0.058471	0.536419		0.756278	0.197086	-0.130057	0.114619		0.703755	1.35421	1.5089e-05	0.999896		0.999896	0.000157113	0.130072	0.0845279		0.487825	1.35436	-0.0584559	0.566063		0.844353	0.608667	0.071601	0.0972022		0.498246	0.74554
25883	MH0341_GL0088523	213.67	8	1	Clostridiales	4	Order	0.0372796	0.148612		0.55346	0.354867	0.100541	0.00489854	**	0.157795	0.892992	-0.0632615	0.089183		0.293265	0.549933	-0.0492946	0.160277		0.747177	0.572919	0.00568049	0.868032		0.962444	0.0660206	0.0549751	0.0574999		0.426642	0.638939	0.068942	0.130776		0.462585	0.801267	0.118237	0.00310184	**	0.206212	1.37419
29946	MH0341_GL0088523	213.67	13	3	Clostridiales	4	Order	0.137235	0.17252		0.584191	0.334854	0.000428934	0.997504		0.998798	0.000955048	0.136806	0.366239		0.624009	0.288773	-0.147805	0.272644		0.838062	0.566254	0.0424883	0.768181		0.934845	0.162776	0.190293	0.0769243		0.47143	0.72903	-0.0943178	0.633057		0.87583	0.36134	0.0534871	0.710316		0.904524	0.204914
28361	MH0006_GL0154344	213.35	5	1	Clostridiales	4	Order	0.0267141	0.67702		0.904492	0.101598	-0.0147845	0.835724		0.944892	0.0633191	0.0414986	0.639416		0.816198	0.149214	0.0413804	0.602042		0.949845	0.364053	0.05324	0.582033		0.870367	0.46839	0.0118596	0.865048		0.96232	0.104337	0.0117414	0.90597		0.976066	0.103297	-0.029639	0.669219		0.902169	0.260756
44064	SZEY-60A_GL0032302	212.68	7	3	Clostridiales	4	Order	-0.0275811	0.693875		0.909372	0.0959979	-0.0367636	0.699872		0.889915	0.11777	0.00918243	0.922304		0.967355	0.0310238	-0.0399155	0.695552		0.961934	0.17336	-0.053168	0.530918		0.845551	0.230918	-0.0132525	0.871343		0.965609	0.0575578	-0.0623504	0.576285		0.849748	0.270799	-0.0224349	0.839819		0.958817	0.0974387
25049	MH0239_GL0038056	212.28	7	1	Clostridiales	4	Order	-0.028138	0.611502		0.883663	0.12393	0.0974137	0.127244		0.456698	0.470876	-0.125552	0.0742763		0.259351	0.578513	0.0077113	0.917753		0.986681	0.0423639	-0.0231949	0.755069		0.934711	0.127426	-0.0309062	0.627197		0.902917	0.16979	0.102357	0.155445		0.50119	0.562322	0.0946456	0.174217		0.579906	0.519958
47027	V1.CD28-0_GL0110070	212.21	18	14	Clostridiales	4	Order	-0.0155102	0.874521		0.95451	0.0384968	-0.0147984	0.910972		0.972236	0.034137	-0.000711792	0.995285		0.99824	0.00187981	-0.177663	0.227453		0.801618	0.477889	-0.129397	0.30589		0.72365	0.348059	0.0482663	0.647852		0.913385	0.12983	-0.128685	0.434492		0.771265	0.346145	0.0489781	0.726365		0.914375	0.131744
33926	MH0423_GL0099983	212.11	8	7	Subdoligranulum variabile	7	Species	0.00275178	0.96441		0.99183	0.0108764	-0.11831	0.232785		0.573295	0.3668	0.121061	0.223371		0.486001	0.390683	0.014795	0.872492		0.981643	0.112295	0.0122358	0.865959		0.962444	0.0928697	-0.00255926	0.971638		0.993087	0.0194249	-0.108826	0.4026		0.740008	0.825988	-0.123621	0.295118		0.681453	0.938283
21315	MH0188_GL0118138	211.83	10	8	Blautia obeum	7	Species	0.0302818	0.735872		0.919343	0.0822596	-0.020465	0.856826		0.952257	0.0550873	0.0507468	0.659842		0.826296	0.140152	-0.0595813	0.639272		0.955111	0.262361	-0.00791134	0.949527		0.990571	0.034837	0.0516699	0.591824		0.890862	0.227524	-0.0586581	0.695047		0.90142	0.258296	0.000923144	0.993648		0.999456	0.00406499
9441	MH0013_GL0007250	211.83	10	3	Ruminococcus	6	Genus	0.00242388	0.973701		0.995195	0.00803594	0.211342	0.0434221	*	0.300956	0.628954	-0.208918	0.00496657	**	0.0614845	0.936557	0.0643659	0.598499		0.949845	0.169402	0.0436841	0.657398		0.905879	0.11497	-0.0206818	0.764394		0.943923	0.0544317	0.252602	0.0739616		0.369011	0.664814	0.188236	0.053617		0.423502	0.495412
35086	MH0444_GL0099210	211.7	17	4	Clostridiales	4	Order	0.0521736	0.484665		0.827675	0.170653	0.0730571	0.460771		0.761011	0.225767	-0.0208835	0.84906		0.935618	0.0605475	-0.159671	0.105102		0.703755	0.853407	-0.0501799	0.6058		0.882573	0.2682	0.109492	0.205205		0.701697	0.585207	-0.0292964	0.812229		0.947259	0.156583	0.130375	0.250634		0.648154	0.696824
7774	MH0008_GL0044786	211.64	14	4	Clostridiales	4	Order	-0.0324705	0.714893		0.915084	0.0890861	-0.212902	0.0598622		0.351077	0.584491	0.180431	0.150975		0.401731	0.462368	-0.226881	0.0500203		0.703623	0.655176	-0.177907	0.163786		0.615526	0.513752	0.0489739	0.604829		0.895488	0.141425	-0.358338	0.0229409	*	0.230368	1.03479	-0.131457	0.243936		0.642034	0.379616
45623	T2D-41A_GL0070446	211.39	18	8	[Eubacterium] rectale	7	Species	-0.148118	0.334072		0.737251	0.23628	-0.230123	0.22726		0.567958	0.371236	0.0820044	0.643722		0.817902	0.147293	-0.102075	0.648677		0.955111	0.16651	-0.213551	0.26436		0.69479	0.348355	-0.111476	0.523614		0.873337	0.181845	-0.295556	0.153983		0.500291	0.482125	-0.19348	0.358556		0.723204	0.315615
4587	MH0002_GL0008545	211.22	16	5	Ruminococcaceae	7	Species	0.0240286	0.78069		0.932558	0.0678858	-0.229357	0.0750757		0.378354	0.551861	0.253385	0.0219195	*	0.13112	0.752005	-0.102288	0.457156		0.926946	0.290181	-0.0415407	0.711615		0.927562	0.117847	0.0607473	0.487403		0.85222	0.172334	-0.294926	0.0922677		0.406847	0.836677	-0.192638	0.1473		0.551773	0.546495
17971	MH0131_GL0088691	211.13	48	2	Coprococcus	6	Genus	0.0319695	0.797348		0.939745	0.062607	0.220342	0.144645		0.47836	0.449956	-0.188372	0.241753		0.506303	0.375355	-0.136526	0.422009		0.926946	0.355296	-0.0555471	0.728807		0.929746	0.144556	0.0809788	0.577231		0.88874	0.21074	0.132825	0.420436		0.757438	0.345665	0.269351	0.117312		0.516342	0.700961
35677	MH0454_GL0239066	210.93	4	1	Collinsella	6	Genus	-0.0830054	0.234819		0.658916	0.29113	0.056318	0.533704		0.798236	0.190355	-0.139323	0.170018		0.425488	0.441309	0.0487553	0.600878		0.949845	0.198958	-0.051752	0.596283		0.880822	0.211186	-0.100507	0.195486		0.682246	0.410144	0.0875714	0.47627		0.793192	0.357356	0.0388161	0.691301		0.902169	0.158398
21981	MH0192_GL0161359	210.9	32	2	Clostridiales	4	Order	-0.0707475	0.405627		0.785486	0.203237	0.0748726	0.523184		0.792729	0.195294	-0.14562	0.183149		0.438916	0.427834	-0.207558	0.0992767		0.703755	0.663985	-0.203798	0.0754677		0.510247	0.651955	0.00376052	0.965618		0.989117	0.01203	-0.0581775	0.70549		0.906835	0.186112	0.149381	0.213821		0.612609	0.477873
33725	MH0420_GL0073967	210.67	20	5	Lachnospiraceae	7	Species	-0.141781	0.0698755		0.415594	0.447365	0.103942	0.328206		0.668248	0.299876	-0.245724	0.00164055	**	0.0339095	1.06268	-0.173759	0.167928		0.763717	0.619492	-0.253166	0.0141418	*	0.348673	0.902594	-0.0794063	0.286409		0.762146	0.283102	-0.00744192	0.955656		0.989547	0.0265322	0.166317	0.0990815		0.500076	0.59296
29389	MH0330_GL0101936	210.6	9	6	Bifidobacterium	6	Genus	-0.192324	0.031638	*	0.332117	0.533031	0.00939313	0.916176		0.972466	0.0321336	-0.201717	0.0902072		0.295793	0.548121	0.16638	0.10973		0.703755	0.564778	-0.08567	0.521165		0.840484	0.290808	-0.25205	0.0103518	*	0.191716	0.855586	0.116047	0.336546		0.686435	0.393923	-0.050333	0.527259		0.824204	0.170856
44358	T2D-105A_GL0107136	210.44	20	16	Bacteroides	6	Genus	0.0822093	0.442751		0.811337	0.187509	-0.0991758	0.482633		0.77293	0.214846	0.181385	0.0923558		0.301132	0.544373	-0.141089	0.407449		0.926879	0.288853	-0.00823222	0.952788		0.990571	0.016854	0.132857	0.221276		0.710718	0.271999	-0.189617	0.283101		0.637192	0.388206	-0.0485285	0.721976		0.912323	0.0993532
37102	NLM029_GL0062158	210.38	17	6	Ruminococcaceae	7	Species	-0.0231549	0.789678		0.93606	0.0650337	-0.00562339	0.967681		0.985143	0.0123694	-0.0175315	0.906679		0.960104	0.0372899	0.0112092	0.926733		0.987586	0.0266732	-0.0159695	0.888587		0.968398	0.0380009	-0.0271787	0.783056		0.949654	0.0646742	0.00156196	0.993653		0.998397	0.00371683	-0.00964719	0.952508		0.995447	0.0229564
30528	MH0356_GL0057903	210.37	8	1	Bifidobacterium pseudocatenulatum	7	Species	-0.160284	0.0703727		0.415594	0.446552	0.0944115	0.272163		0.615289	0.337202	-0.254695	0.0266627	*	0.147274	0.725807	0.149912	0.152964		0.745128	0.407324	-0.0641862	0.635959		0.895717	0.174399	-0.214098	0.023524	*	0.292785	0.581724	0.190509	0.117188		0.441411	0.517629	0.0405969	0.540008		0.830105	0.110305
20848	MH0184_GL0127793	210.08	13	7	Ruminococcus bromii	7	Species	0.0392602	0.647835		0.897784	0.111427	0.0151365	0.897819		0.96655	0.0392069	0.0241237	0.828705		0.928582	0.0688379	-0.0141454	0.912211		0.983591	0.043475	0.0301927	0.805185		0.950261	0.0927957	0.044338	0.607032		0.895991	0.136271	0.006069	0.971044		0.99328	0.0186528	0.0202144	0.861821		0.963497	0.0621278
40253	O2.UC3-0_GL0081442	210.08	3	1	Faecalibacterium prausnitzii	7	Species	0.0753619	0.21861		0.644689	0.301587	-0.0468002	0.540582		0.80213	0.187154	0.122162	0.069027		0.245263	0.589738	-0.163403	0.0704676		0.703623	0.670727	-0.0293836	0.74088		0.932544	0.120612	0.134019	0.0187849	*	0.264756	0.550115	-0.151546	0.163807		0.507936	0.622056	0.0118573	0.844053		0.958817	0.0486711
17781	MH0131_GL0034826	209.8	15	3	Bifidobacterium adolescentis	7	Species	-0.214569	0.0379396	*	0.35387	0.514207	0.138307	0.21447		0.551901	0.38182	-0.352876	0.00358883	**	0.0500491	0.974373	0.21812	0.113093		0.703755	0.577947	-0.0747487	0.603271		0.882513	0.19806	-0.292868	0.00855748	**	0.180096	0.776007	0.278127	0.0422055	*	0.305867	0.736947	0.0600074	0.546713		0.835407	0.159
41416	O2.UC43-2_GL0030526	209.6	25	11	[Eubacterium] rectale	7	Species	0.255317	0.0714943		0.417953	0.444737	-0.0758421	0.627086		0.861971	0.148488	0.331159	0.141687		0.385599	0.473406	-0.259685	0.0755509		0.703623	0.689676	0.0888525	0.656208		0.905317	0.235976	0.348537	0.0434378	*	0.379466	0.925652	-0.242307	0.218427		0.574613	0.643522	0.0173781	0.925041		0.985277	0.0461532
40238	O2.UC29-2_GL0108601	209.25	18	1	Clostridiales	7	Species	-0.175954	0.101943		0.47064	0.402699	-0.302077	0.0408397	*	0.298793	0.637229	0.126124	0.350112		0.609863	0.298727	-0.153029	0.336355		0.885849	0.631467	-0.274049	0.0462926	*	0.457251	1.13085	-0.12102	0.304016		0.77397	0.499385	-0.400173	0.0308806	*	0.269768	1.6513	-0.247144	0.122468		0.523046	1.01983
35140	MH0446_GL0018994	209.22	12	7	Dorea formicigenerans	7	Species	0.0384743	0.595125		0.876261	0.129674	-0.347684	0.000849138	***	0.0878188	1.076	0.386159	0.000590606	***	0.0219572	1.17314	-0.0319096	0.751612		0.976538	0.107838	0.0180195	0.855271		0.962444	0.0608963	0.0499291	0.533566		0.876728	0.168734	-0.368139	0.00947773	**	0.159756	1.24412	-0.33623	0.00338166	**	0.206212	1.13628
20099	V1.CD17-0_GL0107332	209.21	9	1	Clostridiales	4	Order	-0.0030003	0.956335		0.989238	0.0133466	0.0686953	0.367905		0.697414	0.275964	-0.0716956	0.32624		0.589833	0.314031	-0.0749623	0.355687		0.894744	0.372687	-0.0510531	0.448606		0.800731	0.253819	0.0239092	0.699958		0.929109	0.118869	0.0206425	0.822434		0.94754	0.102628	0.0956049	0.269053		0.658413	0.475315
46559	V1.CD17-0_GL0107332	209.21	9	3	Clostridiales	4	Order	-0.0313748	0.635871		0.888915	0.11551	0.107818	0.207239		0.547934	0.388012	-0.139193	0.141747		0.385599	0.473333	-0.254053	0.00252353	**	0.643942	1.29254	-0.194229	0.0355251	*	0.440872	0.988173	0.0598236	0.392648		0.818732	0.304363	-0.055036	0.614205		0.869886	0.280005	0.199017	0.024046	*	0.395543	1.01253
48779	V1.FI06_GL0060106	208.59	14	4	Lachnospiraceae	5	Family	0.143903	0.186012		0.603106	0.324486	0.382769	0.00529025	**	0.158322	0.884502	-0.238866	0.125719		0.354495	0.493812	-0.134472	0.33394		0.885452	0.29812	0.0577032	0.698838		0.922081	0.127926	0.192175	0.124721		0.58788	0.426047	0.296569	0.0844216		0.393179	0.657486	0.431041	0.00520629	**	0.225353	0.955606
49310	V1.FI06_GL0060106	208.59	8	2	Lachnospiraceae	5	Family	-0.139886	0.0649544		0.410423	0.455681	0.146926	0.117501		0.448623	0.483611	-0.286812	0.00295831	**	0.0465883	0.996517	-0.132385	0.21266		0.786585	0.460306	-0.224749	0.0217229	*	0.409888	0.781455	-0.0923632	0.277982		0.762146	0.321148	0.0620634	0.549396		0.83557	0.215795	0.194449	0.0611343		0.434129	0.676102
40168	O2.UC28-2_GL0061806	208.56	6	1	Collinsella	6	Genus	-0.0134744	0.889695		0.962001	0.0338088	-0.0661643	0.533644		0.798236	0.190384	0.0526899	0.70857		0.865615	0.118985	0.0267828	0.813929		0.976538	0.096715	0.00369406	0.979789		0.994878	0.0133396	-0.0230887	0.833277		0.956141	0.0833754	-0.0489959	0.736521		0.922644	0.176928	-0.0757787	0.491926		0.798412	0.273643
7907	MH0009_GL0061555	208.51	7	2	Eubacterium	6	Genus	-0.104764	0.12921		0.516618	0.373049	0.0392731	0.685273		0.88343	0.123824	-0.144037	0.0865042		0.286491	0.554757	0.0318039	0.767874		0.976538	0.232908	-0.0843767	0.285266		0.705716	0.617911	-0.116181	0.138599		0.609561	0.850819	0.0596602	0.593375		0.854209	0.436906	0.0278563	0.80033		0.946737	0.203999
25185	V1.UC2-0_GL0047697	208.33	2	1	Clostridiales	4	Order	-0.062429	0.131234		0.523807	0.371055	0.0289783	0.61734		0.856287	0.152713	-0.0914072	0.0970325		0.309408	0.53646	-0.00473885	0.939096		0.987586	0.0230292	-0.0654667	0.142365		0.597056	0.318146	-0.0607278	0.224421		0.710718	0.295116	0.0259405	0.677537		0.894239	0.126062	0.0306794	0.663141		0.900922	0.149091
26152	MH0259_GL0033209	208.15	30	9	Bifidobacterium adolescentis	7	Species	-0.467983	0.00200901	**	0.12919	0.780725	-0.0874663	0.623352		0.859476	0.150103	-0.380517	0.0488704	*	0.206019	0.641055	0.442047	0.0230274	*	0.703623	0.784338	-0.18462	0.341959		0.739363	0.327577	-0.626667	0.000242318	***	0.0566009	1.11192	0.195897	0.352245		0.696963	0.347587	-0.24615	0.18595		0.592123	0.436752
19291	MH0148_GL0091016	207.95	2	1	Clostridiales	4	Order	-0.0415535	0.497772		0.836255	0.165551	0.0576101	0.510164		0.785258	0.201479	-0.0991636	0.242029		0.506303	0.375132	-0.2152	0.0141409	*	0.643942	2.10627	-0.179502	0.0350398	*	0.440854	1.75688	0.0356976	0.552011		0.883357	0.349392	-0.0803383	0.504104		0.804478	0.786314	0.134861	0.122776		0.523046	1.31996
40567	O2.UC32-1_GL0088850	207.95	27	2	Clostridiales	4	Order	0.0349806	0.600899		0.878208	0.127641	-0.00451501	0.954723		0.983616	0.0173332	0.0394956	0.609746		0.79851	0.162604	0.00225738	0.981217		0.996679	0.0153855	0.0364277	0.668168		0.908819	0.248278	0.0341703	0.655724		0.917867	0.232892	-0.00306797	0.970828		0.99328	0.0209102	-0.00532535	0.95149		0.995447	0.0362957
41089	O2.UC40-1_GL0164487	207.83	7	5	Collinsella	6	Genus	-0.084543	0.361202		0.760165	0.223265	-0.142741	0.181062		0.523948	0.411883	0.0581981	0.603071		0.796866	0.165657	0.0477724	0.706227		0.967406	0.143501	-0.0539197	0.663673		0.908756	0.161967	-0.101692	0.333429		0.790725	0.305468	-0.112118	0.349868		0.695232	0.336786	-0.15989	0.162181		0.567504	0.480287
6092	MH0003_GL0064641	207.66	17	1	Firmicutes	2	Phylum	-0.0738036	0.628321		0.887914	0.118103	-0.0328233	0.869161		0.95534	0.0502947	-0.0409802	0.821069		0.928112	0.07196	-0.191405	0.401025		0.924392	0.557691	-0.196499	0.343059		0.740151	0.572533	-0.00509392	0.97436		0.993325	0.014842	-0.155519	0.548637		0.83557	0.45313	0.0358863	0.857143		0.961845	0.104561
18479	V1.UC53-0_GL0091790	207.47	9	2	Clostridiales	4	Order	0.0442228	0.44926		0.811337	0.184834	0.131565	0.0554146		0.342804	0.595365	-0.0873427	0.193285		0.450155	0.417932	-0.0706309	0.391511		0.922153	0.409531	-0.0010534	0.987726		0.996814	0.00610779	0.0695775	0.323306		0.785365	0.403423	0.0862893	0.119027		0.445148	0.500321	0.15692	0.0542758		0.423502	0.909851
40752	O2.UC36-0_GL0041283	207.31	3	1	Clostridiales	4	Order	-0.0952694	0.164181		0.575877	0.341577	0.0654872	0.340871		0.674593	0.292051	-0.160757	0.109775		0.327486	0.516395	-0.00245297	0.973816		0.996193	0.0279646	-0.0968418	0.330553		0.73233	1.10402	-0.0943888	0.24776		0.732308	1.07606	0.0639148	0.436891		0.772063	0.728646	0.0663677	0.394658		0.740606	0.75661
36355	N056A_GL0035081	207.29	14	5	Clostridiales	4	Order	-0.0384305	0.584637		0.875106	0.133392	0.120572	0.261019		0.60185	0.345249	-0.159002	0.072099		0.254047	0.583085	-0.162525	0.152784		0.745128	0.328516	-0.142613	0.0592255		0.472473	0.288268	0.0199118	0.798754		0.950216	0.0402482	0.016389	0.894835		0.976066	0.0331275	0.178914	0.144793		0.547707	0.361643
11792	NLF005_GL0044735	207.08	16	1	Clostridiales	4	Order	0.0877254	0.280643		0.703166	0.264134	0.274735	0.00406858	**	0.151916	0.913296	-0.18701	0.100257		0.313643	0.531185	-0.0169677	0.867372		0.981643	0.0605163	0.0768487	0.494505		0.832285	0.274086	0.0938164	0.323704		0.785492	0.334602	0.263859	0.021887	*	0.226756	0.941069	0.280826	0.00916197	**	0.296539	1.00159
13093	MH0062_GL0074640	206.74	19	1	Faecalibacterium prausnitzii	7	Species	0.0891967	0.367775		0.766626	0.220207	0.0269317	0.839961		0.947617	0.0616626	0.062265	0.599458		0.794685	0.167315	-0.0350444	0.816518		0.976538	0.0977742	0.0667324	0.602228		0.882513	0.186184	0.101777	0.338436		0.792345	0.283958	0.00446735	0.978752		0.995367	0.0124639	0.0395118	0.77879		0.93402	0.110238
5647	MH0003_GL0005195	206.74	34	13	Ruminococcus bromii	7	Species	0.114992	0.489106		0.831337	0.168916	0.176533	0.454223		0.756493	0.229095	-0.0615406	0.800755		0.918151	0.0803019	0.125009	0.596523		0.949845	0.187955	0.195126	0.359058		0.753574	0.293379	0.0701173	0.712431		0.932322	0.105424	0.256667	0.399501		0.738103	0.385908	0.131658	0.626821		0.887966	0.197953
41994	MH0244_GL0086922	206.73	7	3	Clostridiales	4	Order	-0.0548617	0.460428		0.816149	0.180294	-0.0591611	0.50011		0.779633	0.206314	0.00429938	0.962139		0.985554	0.0150988	-0.150568	0.139043		0.728252	0.540442	-0.151379	0.129215		0.589485	0.543356	-0.000811711	0.992149		0.99687	0.00291353	-0.155679	0.126675		0.459643	0.558788	-0.00511109	0.955457		0.995447	0.0183455
6424	MH0003_GL0111834	206.67	12	10	Ruminococcus bromii	7	Species	0.203364	0.0522012		0.384943	0.480018	0.262915	0.04227	*	0.298793	0.632591	-0.0595513	0.639996		0.816198	0.148955	0.159804	0.272646		0.838062	0.384484	0.305802	0.0220526	*	0.409888	0.73575	0.145998	0.222781		0.710718	0.351266	0.365354	0.0119119	*	0.175644	0.879029	0.205549	0.15302		0.556459	0.494545
14852	MH0089_GL0026063	206.49	25	2	Clostridiales	4	Order	0.0434484	0.659764		0.901616	0.107388	0.0522007	0.577779		0.82975	0.170188	-0.00875236	0.946807		0.978509	0.0212212	-0.103378	0.362629		0.896079	0.259552	-0.0228198	0.877633		0.962444	0.0572937	0.0805585	0.470245		0.841479	0.202259	-0.0140674	0.904254		0.976066	0.0353192	0.0893109	0.319394		0.691297	0.224233
21307	MH0188_GL0115288	206.49	11	3	Bifidobacterium	6	Genus	-0.017891	0.869029		0.952453	0.0401973	0.325369	0.0121949	*	0.198936	0.789082	-0.34326	0.0130342	*	0.0977406	0.819175	0.188282	0.201588		0.780938	0.628984	0.102803	0.493098		0.832285	0.343428	-0.0854793	0.472427		0.841479	0.285557	0.446063	0.00629085	**	0.136106	1.49014	0.257781	0.0476509	*	0.414757	0.861157
32827	O2.UC28-0_GL0204562	206.49	3	1	Clostridiales	4	Order	-0.0303676	0.632261		0.887914	0.116748	0.0619985	0.39224		0.712185	0.26212	-0.0923661	0.244377		0.509669	0.373237	-0.176279	0.0338794	*	0.703623	0.749576	-0.143367	0.0779206		0.515431	0.609627	0.032912	0.654273		0.916854	0.139949	-0.0510007	0.458615		0.785858	0.216866	0.125278	0.122054		0.522284	0.53271
47688	V1.CD43-0_GL0048002	206.46	10	2	Firmicutes	2	Phylum	0.0176737	0.872548		0.953577	0.0391074	0.372665	0.012938	*	0.198936	0.782071	-0.354991	0.0095622	**	0.0825687	0.857788	0.0454406	0.784598		0.976538	0.0918661	0.0468023	0.725067		0.929746	0.094619	0.00136174	0.991344		0.99687	0.00275299	0.401793	0.0196327	*	0.216447	0.812296	0.356353	0.0344742	*	0.405116	0.720429
52651	V1.UC58-4_GL0021112	206.36	14	5	Firmicutes	2	Phylum	0.0258986	0.779681		0.931834	0.0682065	-0.450077	0.000385315	***	0.0796613	1.15342	0.475976	1.44481e-05	***	0.00523966	1.54671	-0.07259	0.612515		0.952285	0.325542	-0.0206334	0.864466		0.962444	0.0925343	0.0519565	0.592626		0.890862	0.233008	-0.496609	0.00184393	**	0.10332	2.22713	-0.424019	0.000953342	***	0.202324	1.90159
9262	MH0012_GL0196811	206.36	29	18	Subdoligranulum variabile	7	Species	-0.13869	0.237066		0.662013	0.289722	-0.215154	0.212067		0.551199	0.38386	0.0764643	0.639682		0.816198	0.149095	-0.0464035	0.792371		0.976538	0.0976907	-0.168436	0.247615		0.683779	0.354599	-0.122032	0.352321		0.797854	0.256908	-0.2449	0.270284		0.632667	0.515575	-0.198497	0.309085		0.686249	0.417884
30289	MH0349_GL0070567	205.83	7	3	[Eubacterium] eligens	7	Species	0.118455	0.0831254		0.436354	0.427192	0.0855563	0.324979		0.665187	0.301902	0.0328985	0.687325		0.851797	0.128142	-0.0740335	0.45536		0.926946	0.220833	0.0709974	0.371114		0.759285	0.211777	0.145031	0.0727335		0.469802	0.43261	0.0380989	0.666736		0.888086	0.113645	0.112132	0.268976		0.658413	0.334478
51210	V1.UC31-0_GL0079507	205.62	5	5	Collinsella	6	Genus	-0.0355168	0.460162		0.816149	0.180401	0.0392726	0.571014		0.823099	0.173232	-0.0747894	0.328672		0.591377	0.312438	0.0165128	0.800691		0.976538	0.209239	-0.0249316	0.729297		0.929746	0.315916	-0.0414445	0.401474		0.820156	0.525155	0.0498578	0.636637		0.87583	0.631762	0.033345	0.642682		0.895185	0.422524
521	391904.BLIJ_0145	205.59	30	3	Bifidobacterium	6	Genus	0.0152472	0.855691		0.951526	0.0443352	0.175487	0.08847		0.403028	0.527462	-0.16024	0.0420543	*	0.189263	0.662643	0.0963813	0.458639		0.926946	0.36669	0.0770301	0.473508		0.817406	0.293067	-0.0193512	0.827375		0.956141	0.0736232	0.23727	0.0405768	*	0.301075	0.902711	0.140888	0.161402		0.567504	0.536021
36938	NLM017_GL0007726	205.52	5	2	Clostridiales	4	Order	-0.0290903	0.743531		0.921933	0.0797838	-0.00490798	0.967491		0.985143	0.012442	-0.0241823	0.833788		0.931235	0.0667631	-0.123416	0.345624		0.894744	0.468679	-0.108203	0.323487		0.729184	0.410907	0.0152127	0.880232		0.966712	0.0577713	-0.0840205	0.556202		0.83938	0.319073	0.039395	0.771812		0.930744	0.149605
14527	MH0088_GL0028887	205.33	4	3	Firmicutes	2	Phylum	0.0943752	0.255554		0.675642	0.27849	0.212578	0.106623		0.442352	0.498878	-0.118203	0.3386		0.601579	0.306018	-0.0669828	0.599836		0.949845	0.254962	0.0514375	0.574524		0.867594	0.19579	0.11842	0.223307		0.710718	0.450752	0.16964	0.301024		0.656193	0.645715	0.236623	0.132109		0.534673	0.900677
21299	MH0188_GL0113007	205.31	9	1	Bifidobacterium	6	Genus	0.0248261	0.75027		0.923078	0.0776125	0.232201	0.0185365	*	0.227492	0.738619	-0.207375	0.018538	*	0.119695	0.774011	0.120613	0.297353		0.85551	0.383169	0.102142	0.298357		0.714267	0.32449	-0.0184708	0.830902		0.956141	0.058679	0.309517	0.00549278	**	0.127158	0.98329	0.188904	0.0692915		0.462696	0.600121
35312	MH0447_GL0310014	205.12	6	2	Bifidobacterium	6	Genus	-0.197331	0.0198963	*	0.269356	0.579281	0.189478	0.0573516		0.347882	0.59054	-0.386809	0.0011274	**	0.0289993	1.1038	0.182533	0.0889248		0.703755	0.510345	-0.0803227	0.495448		0.832285	0.224575	-0.262856	0.00513132	**	0.139753	0.73492	0.306486	0.0208395	*	0.225437	0.856908	0.123954	0.214551		0.612609	0.346563
44797	T2D-135A_GL0000682	205.12	32	17	Bacteroides massiliensis	7	Species	0.199367	0.201522		0.62479	0.313246	-0.0778397	0.67713		0.88343	0.127223	0.277207	0.127047		0.356501	0.492039	0.0266186	0.905517		0.983035	0.0500036	0.216431	0.258349		0.691419	0.406569	0.189812	0.2972		0.770457	0.356566	-0.0607765	0.743898		0.925556	0.11417	-0.0873951	0.680651		0.902169	0.164173
6060	MH0003_GL0061139	204.62	7	2	Subdoligranulum variabile	7	Species	-0.0320734	0.669818		0.903103	0.104007	-0.284052	0.0201096	*	0.23141	0.728564	0.251979	0.0397596	*	0.183089	0.670604	0.00138516	0.990124		0.99745	0.00946122	-0.0311855	0.749991		0.934711	0.213009	-0.0325706	0.692545		0.927265	0.22247	-0.283164	0.0975818		0.410629	1.93412	-0.284549	0.0400857	*	0.410612	1.94358
19061	MH0251_GL0023414	204.42	10	3	Faecalibacterium prausnitzii	7	Species	0.185667	0.00690848	**	0.192688	0.676891	-0.166803	0.101976		0.435044	0.50579	0.35247	0.000686483	***	0.023032	1.15717	-0.0721687	0.474108		0.927784	0.407199	0.139405	0.0817715		0.520058	0.786568	0.211573	0.00781448	**	0.170665	1.19377	-0.213065	0.100279		0.412749	1.20218	-0.140896	0.234501		0.634958	0.794984
46926	V1.CD24-0_GL0085096	204.42	6	1	Faecalibacterium prausnitzii	7	Species	-0.273777	0.0185179	*	0.264382	0.586229	-0.305839	0.0389525	*	0.293797	0.643569	0.0320614	0.795919		0.914418	0.0822961	-0.114997	0.507326		0.932746	0.289094	-0.347493	0.0168632	*	0.365917	0.873572	-0.232496	0.0694445		0.464636	0.584478	-0.379555	0.024284	*	0.236208	0.954172	-0.264558	0.0950554		0.494033	0.665078
22176	MH0193_GL0165661	204.34	29	10	Bifidobacterium	6	Genus	0.0488704	0.663786		0.901833	0.106033	0.270744	0.0604412		0.352447	0.583126	-0.221874	0.175647		0.432117	0.435438	0.233255	0.107789		0.703755	0.456729	0.198393	0.190456		0.641222	0.388467	-0.0348621	0.787155		0.950085	0.0682625	0.420267	0.0224353	*	0.227797	0.822911	0.187012	0.244198		0.642034	0.366182
38634	O2.UC14-2_GL0091805	204.34	16	6	Ruminococcus	6	Genus	-0.0373742	0.778419		0.930982	0.0686081	-0.127462	0.493499		0.778638	0.209522	0.0900882	0.623963		0.806919	0.156152	-0.0860757	0.657847		0.955111	0.198732	-0.092551	0.604961		0.882513	0.213682	-0.00647522	0.963895		0.989117	0.01495	-0.182639	0.467413		0.788786	0.421679	-0.0965634	0.629125		0.888064	0.222946
46959	V1.CD25-0_GL0063271	204.34	23	3	Bifidobacterium	6	Genus	-0.224283	0.0976718		0.464292	0.407911	0.209181	0.184895		0.528435	0.408231	-0.433464	0.00427922	**	0.0562864	0.953988	0.391545	0.0392133	*	0.703623	0.508452	0.0267076	0.873949		0.962444	0.0346819	-0.364837	0.0155573	*	0.241713	0.47377	0.460171	0.00584885	**	0.12928	0.597568	0.0686265	0.664709		0.901757	0.0891168
7265	MH0006_GL0142826	204.28	10	2	Blautia	6	Genus	-0.00249785	0.96786		0.994053	0.00982154	0.0782044	0.31801		0.656924	0.306324	-0.0807023	0.302973		0.569145	0.32969	-0.0479975	0.587363		0.94802	0.179087	-0.0332655	0.658545		0.906052	0.124119	0.014732	0.84048		0.957296	0.0549678	0.0474368	0.56484		0.844288	0.176995	0.0954343	0.295984		0.681453	0.356082
51554	V1.UC39-0_GL0087539	204.23	15	8	Coprococcus catus	7	Species	0.235988	0.0136868	*	0.240736	0.614924	0.287456	0.0216417	*	0.23306	0.719427	-0.0514671	0.569917		0.779578	0.181063	0.117405	0.431118		0.926946	0.23092	0.311248	0.0116076	*	0.344851	0.612184	0.193843	0.0489918	*	0.406509	0.381264	0.362715	0.0174347	*	0.21073	0.713413	0.24531	0.0477529	*	0.414757	0.482493
49683	V1.FI22_GL0137796	204.17	7	2	Clostridiales	4	Order	0.0181474	0.80866		0.945479	0.0590393	0.150523	0.1942		0.532913	0.399598	-0.132376	0.230158		0.493684	0.384919	-0.210174	0.060589		0.703623	0.663277	-0.11658	0.24289		0.681565	0.367907	0.0935947	0.21774		0.710718	0.29537	0.0157961	0.92151		0.980825	0.04985	0.225971	0.0670282		0.451076	0.713127
1026	471872.STRINF_01863	204.13	19	1	Streptococcus	6	Genus	0.277561	0.0195901	*	0.268217	0.580787	0.304138	0.0359646	*	0.290098	0.654179	-0.0265774	0.836694		0.932101	0.0655785	0.0219244	0.898809		0.983035	0.0349759	0.291615	0.0834443		0.52544	0.465212	0.26969	0.025988	*	0.314406	0.430236	0.318192	0.0989806		0.411197	0.507611	0.296268	0.0275704	*	0.395543	0.472635
38879	O2.UC16-1_GL0052335	203.85	18	7	Clostridiales	4	Order	0.0228113	0.853425		0.951526	0.0450393	-0.275259	0.0713013		0.372606	0.559394	0.298071	0.145693		0.39173	0.468577	-0.160425	0.23867		0.816131	0.475432	-0.0800251	0.664717		0.908756	0.237161	0.0803997	0.572399		0.888706	0.238271	-0.378096	0.087314		0.39947	1.12052	-0.217671	0.199088		0.603174	0.645085
12757	MH0060_GL0026101	203.52	18	1	Faecalibacterium prausnitzii	7	Species	-0.142282	0.163479		0.574287	0.342154	0.0243055	0.833104		0.944892	0.0643442	-0.166588	0.259112		0.525949	0.361642	0.137378	0.259141		0.833102	0.54286	-0.0542198	0.711404		0.927562	0.214255	-0.191597	0.101762		0.536625	0.757115	0.112368	0.456656		0.785408	0.444032	-0.0250096	0.840128		0.958817	0.0988276
17785	MH0131_GL0036835	203.39	17	1	Collinsella	6	Genus	-0.0873254	0.291491		0.711065	0.258204	-0.207806	0.0898377		0.405408	0.525148	0.120481	0.293049		0.559282	0.33662	0.0718768	0.565543		0.947698	0.174856	-0.0412505	0.686363		0.917942	0.100351	-0.113127	0.220067		0.710718	0.275207	-0.161731	0.30131		0.656193	0.393447	-0.233608	0.0914732		0.490106	0.568303
18193	MH0131_GL0153019	203.29	15	5	Coprococcus	6	Genus	-0.0930694	0.38203		0.775789	0.213693	0.0550467	0.655505		0.874006	0.136328	-0.148116	0.24643		0.512439	0.371592	-0.0205135	0.889762		0.983015	0.0712543	-0.106219	0.449309		0.800731	0.368956	-0.0857056	0.479778		0.845271	0.297701	0.0418971	0.757394		0.931156	0.145531	0.0624105	0.64021		0.895185	0.216785
795	445971.ANASTE_02077	203.03	3	1	Anaerofustis stercorihominis	7	Species	-0.103738	0.170678		0.581914	0.336317	0.147532	0.112694		0.444439	0.49021	-0.251271	0.00966811	**	0.0828951	0.856431	-0.0981736	0.352205		0.894744	0.289508	-0.16667	0.0906951		0.53467	0.491501	-0.0684967	0.425475		0.831202	0.201993	0.0846004	0.415898		0.75359	0.249482	0.182774	0.0766104		0.472553	0.53899
17195	MH0122_GL0107606	202.96	32	2	Bifidobacterium	6	Genus	-0.207719	0.159745		0.56867	0.34526	-0.00866821	0.966039		0.985143	0.012998	-0.199051	0.137579		0.377682	0.478473	0.525835	0.0277312	*	0.703623	0.494269	0.129354	0.354433		0.748642	0.121589	-0.39648	0.0161593	*	0.242405	0.37268	0.328405	0.0834395		0.391017	0.308691	-0.197429	0.375632		0.73136	0.185578
29704	T2D-47A_GL0007204	202.96	5	1	Clostridiales	4	Order	0.0949461	0.120096		0.503664	0.382347	-0.00770083	0.941491		0.981407	0.0224073	0.102647	0.346896		0.606708	0.300747	0.116236	0.189489		0.780938	0.543745	0.169456	0.0479783	*	0.458858	0.792707	0.0532203	0.390894		0.818732	0.248961	0.0668095	0.672709		0.891788	0.312531	-0.0494266	0.670893		0.902169	0.231215
42514	O2.UC57-2_GL0097093	202.81	13	6	[Eubacterium] hallii	7	Species	0.248085	0.0246986	*	0.288774	0.558028	0.2444	0.0660392		0.360609	0.570479	0.00368462	0.975228		0.991067	0.00987704	-0.120937	0.448343		0.926946	0.479438	0.170561	0.213731		0.658337	0.676165	0.291498	0.0197952	*	0.264889	1.1556	0.166877	0.230554		0.589109	0.661558	0.287814	0.0460379	*	0.413434	1.141
44503	T2D-109A_GL0157344	202.65	33	2	Clostridiales	4	Order	0.0781464	0.435213		0.810265	0.190638	0.0438359	0.732663		0.899439	0.10434	0.0343104	0.804811		0.919215	0.0786318	-0.180919	0.180419		0.771081	0.450551	-0.0378272	0.773848		0.936211	0.0942028	0.143092	0.21121		0.708624	0.356348	-0.0721376	0.64819		0.88061	0.179648	0.108781	0.447613		0.773302	0.270903
11651	O2.UC48-2_GL0067596	202.61	5	1	Bacteroidales	4	Order	0.146314	0.0699131		0.415594	0.447303	-0.143834	0.12495		0.455561	0.473803	0.290148	0.0160797	*	0.110131	0.792424	-0.0592611	0.541228		0.941828	0.231102	0.108326	0.384856		0.770425	0.42244	0.167587	0.0513578		0.411396	0.653542	-0.181822	0.19876		0.555123	0.709056	-0.122561	0.169669		0.572571	0.477954
671	411485.FAEPRAM212_02469	202.44	7	1	Faecalibacterium prausnitzii	7	Species	-0.111703	0.056461		0.395051	0.471376	-0.0677152	0.403282		0.721529	0.256016	-0.0439875	0.558562		0.773034	0.18644	0.0155534	0.858752		0.978559	0.0735459	-0.101733	0.161025		0.614123	0.481053	-0.117286	0.0734637		0.469802	0.554599	-0.0577451	0.564265		0.844288	0.273054	-0.0732985	0.418147		0.758628	0.3466
28146	MH0301_GL0022139	202.31	20	2	[Eubacterium] hallii	7	Species	0.114868	0.0435602	*	0.370742	0.49959	0.304523	0.000283003	***	0.0796613	1.183	-0.189655	0.0112759	*	0.0915315	0.837358	0.0799793	0.346243		0.894744	0.377246	0.166136	0.034951	*	0.440854	0.783631	0.0861572	0.133149		0.600162	0.406385	0.355792	0.00252736	**	0.104648	1.67819	0.275812	0.00119848	**	0.202324	1.30095
12208	MH0052_GL0015667	202.2	6	4	Bacteroidetes	2	Phylum	0.221483	0.00321045	**	0.156809	0.742371	0.0852044	0.443163		0.746125	0.234781	0.136279	0.252432		0.518068	0.366837	-0.0713443	0.484761		0.930531	0.255477	0.17575	0.0814458		0.520058	0.629342	0.247094	0.00299481	**	0.119534	0.884819	0.0394709	0.802419		0.946929	0.141341	0.110815	0.375587		0.73136	0.396818
47423	V1.CD35-1_GL0064596	202.05	12	6	Coprococcus comes	7	Species	0.0938337	0.12641		0.513403	0.375848	-0.0124831	0.889514		0.962385	0.0424141	0.106317	0.102057		0.316698	0.528303	-0.0887381	0.386092		0.921219	0.32835	0.0369503	0.557432		0.858292	0.136724	0.125688	0.0662781		0.456649	0.465074	-0.0693665	0.486912		0.797879	0.256671	0.0193716	0.847697		0.95969	0.0716789
17125	MH0122_GL0061910	202	9	5	Bifidobacterium	6	Genus	-0.0720991	0.449516		0.811337	0.184729	0.354736	0.00750994	**	0.166483	0.845232	-0.426835	6.47004e-05	***	0.00881068	1.39955	0.25222	0.0931656		0.703755	0.543442	0.0895805	0.374492		0.762487	0.193013	-0.16264	0.131946		0.598932	0.350429	0.516415	0.000255284	***	0.0590981	1.11269	0.264195	0.0693544		0.462696	0.569243
39735	O2.UC22-1_GL0114932	201.76	13	5	Ruminococcus callidus	7	Species	-0.120199	0.443731		0.811337	0.187105	0.184678	0.368482		0.697414	0.275629	-0.304877	0.185832		0.440329	0.425173	0.0114862	0.956373		0.991937	0.0252556	-0.112836	0.582465		0.870367	0.248101	-0.124322	0.500111		0.860429	0.273356	0.192041	0.450892		0.782355	0.422255	0.180555	0.4499		0.77404	0.397
42044	O2.UC48-1_GL0148775	201.72	30	7	Ruminococcus bromii	7	Species	0.0736665	0.618587		0.886157	0.121467	-0.190102	0.271344		0.614639	0.337785	0.263768	0.145139		0.391509	0.469239	-0.0497048	0.808319		0.976538	0.0777419	0.0418044	0.846263		0.962444	0.0653851	0.0915092	0.554349		0.883357	0.143127	-0.221964	0.340599		0.687901	0.347168	-0.172259	0.283164		0.675591	0.269426
22695	MH0199_GL0036029	201.38	2	2	Proteobacteria	2	Phylum	0.186388	0.047037	*	0.38305	0.491345	0.264484	0.0414899	*	0.298793	0.635103	-0.0780955	0.409486		0.659846	0.263396	0.247396	0.0942649		0.703755	0.638729	0.344976	0.00714966	**	0.344851	0.89066	0.0975793	0.26085		0.744499	0.251931	0.423071	0.0164067	*	0.20311	1.09229	0.175675	0.134607		0.539779	0.453558
27039	MH0274_GL0149883	201.09	20	8	Clostridiales bacterium 1_7_47FAA	7	Species	0.0762506	0.586854		0.876261	0.132603	-0.078639	0.657874		0.874773	0.135324	0.15489	0.3807		0.6345	0.280086	0.146378	0.465622		0.927638	0.281585	0.170083	0.362037		0.753574	0.327185	0.0237047	0.878382		0.966712	0.0456003	0.015193	0.944262		0.987784	0.0292265	-0.131185	0.489414		0.798412	0.252358
5016	MH0002_GL0038227	201.09	27	23	Alistipes putredinis	7	Species	-0.0822441	0.29991		0.714292	0.253705	-0.156405	0.142215		0.474374	0.452752	0.074161	0.4278		0.673641	0.253153	0.0155581	0.897485		0.983035	0.0617101	-0.0722709	0.40477		0.776429	0.286657	-0.087829	0.352829		0.797854	0.348367	-0.146432	0.171156		0.521205	0.58081	-0.16199	0.200568		0.603174	0.64252
29980	O2.UC12-1_GL0056259	200.97	10	2	Clostridiales	4	Order	0.0121547	0.798534		0.93981	0.0622322	0.192032	0.00156361	**	0.113117	1.01424	-0.179877	0.0037438	**	0.0512835	0.969494	-0.0478993	0.472991		0.927784	0.30945	-0.01855	0.759125		0.934845	0.119841	0.0293493	0.594716		0.892267	0.189609	0.161327	0.0151579	*	0.196037	1.04224	0.209227	0.00245423	**	0.202324	1.3517
3247	DOF008_GL0010454	200.86	13	1	Clostridiales	4	Order	0.0433289	0.704292		0.911719	0.092563	0.0959812	0.415011		0.729538	0.249644	-0.0526523	0.69861		0.859562	0.123265	-0.26546	0.0681619		0.703623	0.583649	-0.126837	0.434292		0.794944	0.27887	0.138622	0.268785		0.756061	0.30478	-0.0741851	0.575842		0.849748	0.163106	0.191274	0.0834788		0.480835	0.420543
38354	DOF008_GL0010454	200.86	10	1	Clostridiales	4	Order	0.0352325	0.682271		0.905224	0.0998477	-0.0779155	0.518831		0.789674	0.197353	0.113148	0.271055		0.535634	0.352585	-0.101204	0.453199		0.926946	0.277958	-0.0296415	0.736634		0.932099	0.0814111	0.071562	0.485733		0.852037	0.196547	-0.14279	0.246127		0.607795	0.392175	-0.041586	0.772592		0.930744	0.114217
41253	O2.UC41-1_GL0102186	200.76	4	1	Clostridiales	4	Order	-0.0184739	0.6765		0.904492	0.101772	0.0771438	0.281002		0.625033	0.330983	-0.0956177	0.152386		0.403631	0.460738	-0.0690457	0.318392		0.866704	0.501013	-0.062734	0.202761		0.652841	0.455214	0.00631173	0.900923		0.973473	0.0457995	0.0328837	0.715601		0.913239	0.238613	0.101929	0.227242		0.627763	0.739626
11875	MH0045_GL0010639	200.71	16	13	Ruminococcus bicirculans	7	Species	0.179126	0.0670248		0.411233	0.45212	-0.0516512	0.694169		0.886866	0.12013	0.230777	0.0968454		0.309389	0.53677	0.0640541	0.638015		0.955111	0.196957	0.220186	0.059259		0.472473	0.677043	0.156132	0.184274		0.68146	0.480085	-0.0105909	0.943375		0.987749	0.0325656	-0.074645	0.638153		0.893723	0.229523
21525	MH0188_GL0191508	200.54	10	3	Bacteria	1	Superkingdom	-0.272292	0.00561783	**	0.176887	0.694937	0.438277	0.00140206	**	0.111923	1.02541	-0.710569	2.02374e-05	***	0.00523966	1.51395	0.116679	0.349491		0.894744	0.326082	-0.197498	0.167836		0.61968	0.551948	-0.314177	0.00297053	**	0.119534	0.878031	0.513071	0.0123189	*	0.178239	1.43388	0.396392	0.00586604	**	0.238244	1.1078
36437	N075A_GL0069497	200.19	15	12	Ruminococcus bromii	7	Species	0.0432455	0.661027		0.901616	0.106962	-0.0172655	0.885671		0.961656	0.0438996	0.060511	0.583343		0.788041	0.174773	0.109728	0.448493		0.926946	0.227885	0.113584	0.364723		0.753574	0.235893	0.00385591	0.972122		0.993143	0.00800801	0.053073	0.683909		0.895974	0.110223	-0.0566551	0.65974		0.898939	0.117662
225	MH0341_GL0038266	199.8	33	7	Bifidobacterium	6	Genus	0.0636406	0.571172		0.869338	0.138211	0.501414	0.00102004	**	0.0963082	1.05764	-0.437773	0.00454156	**	0.0584095	0.947045	0.276741	0.076632		0.703623	0.542715	0.241039	0.103149		0.547686	0.472699	-0.0357024	0.773206		0.948581	0.0700157	0.678812	0.000551836	***	0.0687764	1.33121	0.402071	0.012918	*	0.339395	0.788497
2238	BGI-33A_GL0018605	199.65	15	3	Collinsella tanakaei	7	Species	0.17719	0.0289617	*	0.317755	0.542038	-0.154636	0.139051		0.469759	0.456452	0.331826	0.00959437	**	0.0825687	0.857374	0.105189	0.294133		0.854889	0.284113	0.244618	0.0314686	*	0.423545	0.66071	0.13943	0.132943		0.600162	0.376597	-0.0872074	0.528782		0.824239	0.235546	-0.192396	0.107112		0.502149	0.519659
16274	MH0107_GL0069093	199.38	13	1	Bacteroidetes	2	Phylum	0.0979878	0.225698		0.651124	0.296947	0.0492991	0.660392		0.875808	0.13426	0.0486887	0.584454		0.788927	0.174256	0.0869526	0.499859		0.932746	0.281794	0.153727	0.111944		0.556745	0.498193	0.0667741	0.44552		0.841402	0.2164	0.105038	0.426534		0.761804	0.340404	0.0180854	0.881458		0.968516	0.0586106
17211	MH0123_GL0067788	199.15	11	1	[Eubacterium] eligens	7	Species	-0.0910469	0.29742		0.713699	0.255027	-0.019884	0.850341		0.952166	0.0576123	-0.0711629	0.550519		0.767116	0.190281	-0.0726743	0.527584		0.9374	0.200017	-0.137633	0.221254		0.664912	0.378799	-0.0649587	0.533053		0.876728	0.178782	-0.0664701	0.567668		0.845658	0.182942	0.00620422	0.960076		0.996275	0.0170755
47470	V1.CD36-0_GL0147854	199.13	23	8	Collinsella	6	Genus	0.0346096	0.721898		0.915369	0.0867992	-0.0466152	0.739649		0.901928	0.101506	0.0812248	0.625667		0.806919	0.155383	0.0374018	0.760408		0.976538	0.113632	0.0585851	0.677029		0.912825	0.17799	0.0211833	0.846203		0.957296	0.064358	-0.0226397	0.912449		0.978378	0.0687826	-0.0600415	0.70538		0.903695	0.182415
48452	V1.CD8-0-PN_GL0107647	199.03	4	1	Bifidobacterium	6	Genus	-0.00947465	0.912907		0.974231	0.0266612	0.304268	0.0110217	*	0.198936	0.800987	-0.313743	0.000240639	***	0.014991	1.26679	0.263857	0.0579783		0.703623	0.660234	0.159665	0.133941		0.592046	0.399519	-0.104193	0.227303		0.715092	0.260715	0.473407	0.00132724	**	0.0960177	1.18458	0.20955	0.0640733		0.441626	0.524345
5480	MH0002_GL0070693	198.87	16	5	Clostridiales bacterium CHKCI001	7	Species	-0.152597	0.297972		0.713699	0.254733	-0.517817	0.0117646	*	0.198936	0.793322	0.36522	0.0530624		0.215131	0.629047	-0.0874847	0.690525		0.960793	0.166078	-0.208677	0.270148		0.701708	0.396146	-0.121192	0.448256		0.841479	0.230068	-0.573897	0.0289122	*	0.257429	1.08947	-0.486413	0.0286864	*	0.395543	0.923392
11716	MH0041_GL0050981	198.81	6	3	Clostridiales	4	Order	-0.0250089	0.667511		0.902761	0.104781	0.0881568	0.30029		0.640408	0.31787	-0.113166	0.178236		0.435523	0.432786	-0.185224	0.0264169	*	0.703623	0.820606	-0.143742	0.0409006	*	0.45713	0.636828	0.0414816	0.524242		0.873337	0.183778	-0.0305764	0.767208		0.932626	0.135464	0.154647	0.11148		0.507024	0.685142
47795	V1.CD46-0_GL0135326	198.81	10	10	[Eubacterium] hallii	7	Species	0.215483	0.0285928	*	0.316679	0.543337	0.332996	0.00934695	**	0.187877	0.820165	-0.117513	0.238397		0.50309	0.378088	-0.171242	0.252795		0.833102	0.640787	0.105713	0.311794		0.724371	0.395579	0.276955	0.0166169	*	0.24347	1.03637	0.223226	0.0497282	*	0.316975	0.835311	0.394467	0.00808488	**	0.276738	1.4761
2772	DLM008_GL0027121	198.61	15	10	Ruminococcus bromii	7	Species	0.0739727	0.576159		0.869793	0.136419	-0.0734766	0.675782		0.88343	0.127787	0.147449	0.39586		0.648825	0.271202	0.0268991	0.888632		0.983015	0.0578321	0.0912158	0.617343		0.885176	0.196111	0.0643167	0.647497		0.913385	0.138278	-0.0562335	0.811485		0.946929	0.1209	-0.0831326	0.648054		0.895185	0.178732
12560	MH0056_GL0012531	198.48	9	9	Clostridiales	4	Order	0.00222602	0.984115		0.995835	0.00485335	-0.0731843	0.563633		0.818994	0.176574	0.0754103	0.573662		0.781653	0.179301	-0.0317865	0.835814		0.976538	0.146039	-0.0181499	0.889873		0.968527	0.0833877	0.0136366	0.921373		0.978622	0.0626515	-0.0935603	0.316581		0.670255	0.429851	-0.0617738	0.691495		0.902169	0.283812
25008	MH0343_GL0184991	198.39	4	1	Firmicutes	2	Phylum	-0.124056	0.0478334	*	0.38305	0.489531	0.194167	0.00778631	**	0.166483	0.841122	-0.318223	0.000225801	***	0.0145203	1.27333	0.0487935	0.550053		0.946938	0.208518	-0.0927781	0.305471		0.72365	0.396485	-0.141572	0.0375723	*	0.357165	0.605003	0.225445	0.0217292	*	0.226756	0.963434	0.176651	0.0133961	*	0.341785	0.754916
15393	MH0095_GL0094151	198.37	17	6	Firmicutes	2	Phylum	-0.0550999	0.667662		0.902761	0.10473	0.00442111	0.979933		0.991063	0.00767897	-0.0595211	0.709263		0.866005	0.118688	-0.0637349	0.743873		0.975788	0.138108	-0.0959557	0.535391		0.848748	0.207927	-0.0322207	0.824565		0.956141	0.0698195	-0.0364346	0.859643		0.960924	0.0789506	0.0273003	0.890452		0.971191	0.0591573
50776	V1.UC17-2_GL0123387	197.79	56	8	Collinsella aerofaciens	7	Species	0.0412867	0.800423		0.941405	0.0616357	-0.296708	0.147495		0.48024	0.446721	0.337995	0.131753		0.366156	0.48587	0.0198239	0.928736		0.987586	0.0388238	0.0539943	0.810494		0.953401	0.105744	0.0341704	0.851829		0.96007	0.0669203	-0.284001	0.279544		0.635011	0.556196	-0.303825	0.170257		0.573718	0.59502
38184	O2.UC11-1_GL0043945	197.73	21	11	Dorea formicigenerans	7	Species	0.0910711	0.378868		0.773381	0.215125	-0.385038	0.008462	**	0.174642	0.831613	0.476109	0.000888185	***	0.0258906	1.12959	0.0947487	0.537028		0.939227	0.221049	0.151807	0.208166		0.658337	0.354167	0.0570588	0.638241		0.909406	0.133118	-0.324302	0.0480338	*	0.316975	0.756597	-0.41905	0.0151279	*	0.368805	0.977646
8060	MH0010_GL0044253	197.73	12	1	Faecalibacterium prausnitzii	7	Species	-0.139538	0.0806347		0.432231	0.430769	-0.10996	0.343869		0.676003	0.290227	-0.0295781	0.822368		0.928235	0.0714283	-0.0804189	0.438609		0.926946	0.245788	-0.191089	0.095743		0.53467	0.584033	-0.11067	0.206047		0.702503	0.338246	-0.161511	0.343029		0.68927	0.493633	-0.0810919	0.530125		0.824204	0.247845
25757	MH0250_GL0227159	197.29	12	1	Collinsella	6	Genus	0.0444007	0.630902		0.887914	0.117215	0.0186471	0.889635		0.962385	0.0423674	0.0257537	0.830831		0.929615	0.0679699	-0.061125	0.67		0.95982	0.214152	0.00521805	0.969814		0.992163	0.0182814	0.0663431	0.424207		0.830894	0.232433	-0.0205356	0.919848		0.980415	0.0719467	0.0405894	0.742618		0.91937	0.142205
11815	MH0044_GL0021334	197.07	24	2	Clostridiales	4	Order	0.141383	0.139087		0.536609	0.363544	-0.0316202	0.827647		0.944892	0.0664824	0.173003	0.28069		0.543697	0.345484	-0.0862122	0.506725		0.932746	0.244131	0.0861188	0.550997		0.857356	0.243866	0.172331	0.0729919		0.469802	0.487997	-0.0868845	0.70184		0.905695	0.246034	-0.000672203	0.996454		0.999456	0.0019035
13971	MH0083_GL0068294	196.99	22	2	Faecalibacterium prausnitzii	7	Species	0.224805	0.0997501		0.466877	0.405352	-0.0471428	0.779024		0.922477	0.085693	0.271948	0.178356		0.435523	0.432663	0.144223	0.399135		0.922153	0.416294	0.317256	0.100002		0.542724	0.915744	0.173032	0.265494		0.749536	0.49945	0.0453081	0.837798		0.953222	0.13078	-0.0989153	0.596334		0.868004	0.285514
37222	NOF008_GL0055821	196.88	5	3	Eubacterium	6	Genus	0.159346	0.0594042		0.400182	0.465723	-0.0849283	0.423102		0.734841	0.245312	0.244274	0.0243018	*	0.139254	0.738272	0.119647	0.313668		0.864786	0.253975	0.236043	0.0258354	*	0.409888	0.501051	0.116396	0.231733		0.717809	0.247076	-0.00823172	0.943325		0.987749	0.0174736	-0.127878	0.290951		0.680908	0.271449
45311	T2D-203A_GL0049645	196.88	32	4	Lachnospiraceae	5	Family	0.0295124	0.800702		0.941405	0.0615476	-0.154603	0.25786		0.598787	0.347574	0.184115	0.203885		0.46274	0.407989	-0.300065	0.0556936		0.703623	0.746983	-0.162837	0.296797		0.712261	0.405367	0.137228	0.291897		0.765278	0.341616	-0.346952	0.0287237	*	0.256893	0.863705	-0.0468873	0.737905		0.91937	0.116721
17494	MH0127_GL0067595	196.67	97	39	Blautia obeum	7	Species	0.0988582	0.598721		0.876261	0.128407	0.0116635	0.961322		0.98465	0.0148049	0.0871947	0.719378		0.87283	0.114367	0.212514	0.425456		0.926946	0.246351	0.235085	0.30809		0.724371	0.272516	0.022571	0.918357		0.978622	0.0261649	0.147891	0.576443		0.849748	0.171438	-0.0646237	0.816575		0.952808	0.0749133
208	205913.Blon03001720	196.67	20	1	Bifidobacterium	6	Genus	0.0340274	0.548564		0.860384	0.146429	0.113249	0.109124		0.444439	0.49526	-0.0792221	0.155656		0.407472	0.457006	0.180907	0.033511	*	0.703623	1.10928	0.149993	0.0450315	*	0.457251	0.919721	-0.0309135	0.586557		0.890862	0.189554	0.229215	0.00717575	**	0.143206	1.40549	0.0483085	0.446953		0.773022	0.296216
48854	V1.FI07_GL0132324	196.38	3	2	Faecalibacterium prausnitzii	7	Species	-0.00655696	0.923818		0.97744	0.02331	0.114464	0.18585		0.5294	0.40733	-0.121021	0.217717		0.47917	0.395585	-0.0533188	0.555443		0.946938	0.209462	-0.0407357	0.714485		0.927668	0.160029	0.0125831	0.845439		0.957296	0.0494325	0.0802855	0.564779		0.844288	0.3154	0.133604	0.0668759		0.451076	0.524862
32373	MH0391_GL0150753	196.27	16	5	Clostridium	6	Genus	-0.0499737	0.557339		0.862329	0.14322	-0.178086	0.146343		0.478563	0.448022	0.128112	0.31502		0.581093	0.321484	0.0269564	0.823214		0.976538	0.160663	-0.032694	0.777794		0.939381	0.194859	-0.0596503	0.523115		0.873337	0.355522	-0.160806	0.340556		0.687901	0.958419	-0.187762	0.165515		0.571039	1.11908
17469	MH0127_GL0025496	196.18	23	2	Faecalibacterium prausnitzii	7	Species	-0.202437	0.115319		0.496216	0.387448	-0.0656874	0.664947		0.879203	0.132337	-0.136749	0.344272		0.606708	0.302405	-0.3645	0.0421992	*	0.703623	0.672492	-0.436091	0.0118281	*	0.344851	0.804574	-0.0715904	0.598882		0.892931	0.132082	-0.299341	0.0863047		0.398786	0.552276	0.0651589	0.661114		0.899753	0.120216
27169	MH0275_GL0146162	196.02	15	4	Clostridium	6	Genus	-0.0525851	0.645263		0.897168	0.112302	-0.0846674	0.605942		0.846434	0.157692	0.0320823	0.834661		0.931235	0.0664072	0.0653131	0.705754		0.967331	0.153485	-0.0107177	0.94423		0.990436	0.0251864	-0.0760308	0.525359		0.873383	0.178671	-0.0428	0.848277		0.95561	0.100579	-0.108113	0.533049		0.825161	0.254064
5909	MH0003_GL0041544	195.71	12	4	Ruminococcus bromii	7	Species	0.066156	0.405047		0.785329	0.203489	0.0589856	0.600646		0.84353	0.160021	0.0071704	0.946731		0.978509	0.0212515	0.0639949	0.589463		0.94802	0.371311	0.107178	0.306027		0.72365	0.62187	0.0431835	0.613187		0.897073	0.250559	0.100008	0.504479		0.804478	0.580266	0.0360131	0.767165		0.928475	0.208955
41999	O2.UC48-0_GL0311865	195.36	14	1	Eubacterium ventriosum	7	Species	-0.143362	0.0327145	*	0.333859	0.529596	0.103935	0.211761		0.551199	0.384121	-0.247298	0.0236462	*	0.13754	0.741926	0.0154219	0.842309		0.977218	0.085357	-0.133476	0.170618		0.620602	0.738763	-0.148898	0.0553045		0.417458	0.82412	0.113821	0.329861		0.680754	0.629976	0.0983993	0.295833		0.681453	0.544619
4500	MH0002_GL0003775	195.23	16	4	Clostridiales	4	Order	0.00435763	0.960323		0.990388	0.0121264	-0.0186182	0.848982		0.952166	0.0581419	0.0229758	0.854638		0.938237	0.0582836	-0.0977411	0.351659		0.894744	0.381866	-0.0582969	0.634974		0.895229	0.227761	0.0394442	0.702213		0.929109	0.154105	-0.0812727	0.490105		0.798448	0.317525	0.0164684	0.881496		0.968516	0.0643405
47333	MH0003_GL0009381	194.98	4	1	Clostridiales	4	Order	0.0075523	0.918772		0.975669	0.0248591	0.0870158	0.382872		0.707498	0.267384	-0.0794635	0.265542		0.530855	0.356729	0.139873	0.242411		0.822846	1.99491	0.0972145	0.353481		0.748388	1.3865	-0.0426585	0.518275		0.87299	0.608407	0.176678	0.205561		0.560512	2.51983	0.036805	0.658572		0.898639	0.524924
49422	V1.CD27-0_GL0136511	194.94	6	2	Collinsella	6	Genus	-0.00720288	0.907715		0.972852	0.0282578	-0.113866	0.214114		0.551901	0.382121	0.106663	0.356014		0.613224	0.29505	-0.00796865	0.911271		0.983035	0.0315842	-0.012311	0.892823		0.969004	0.0487953	-0.00434234	0.951987		0.987831	0.0172111	-0.118974	0.386444		0.72674	0.47156	-0.111005	0.300704		0.681453	0.439975
37195	NOF005_GL0030287	194.9	8	4	Clostridiales	4	Order	-0.045268	0.585099		0.875106	0.133227	0.0296946	0.806091		0.935418	0.0749609	-0.0749626	0.468712		0.710151	0.231179	-0.359981	0.00384968	**	0.643942	1.15694	-0.276025	0.0124091	*	0.344851	0.887116	0.0839559	0.272664		0.760369	0.269826	-0.201062	0.214864		0.571079	0.646194	0.158918	0.168735		0.572322	0.510747
44489	T2D-109A_GL0044003	194.86	18	3	Clostridium	6	Genus	0.0593156	0.673478		0.904352	0.102781	-0.141853	0.412584		0.728946	0.250953	0.201168	0.229403		0.493684	0.385554	0.168154	0.407196		0.926879	0.214556	0.167107	0.335427		0.736589	0.213219	-0.00104743	0.994866		0.99687	0.00133647	-0.0340615	0.848421		0.95561	0.0434607	-0.202216	0.301429		0.681453	0.258017
6461	MH0003_GL0115619	194.85	13	10	Ruminococcus	6	Genus	-0.0202261	0.836945		0.951526	0.0501733	-0.0419919	0.726421		0.898849	0.10688	0.0217658	0.865958		0.94525	0.053698	-0.0281832	0.83396		0.976538	0.0908133	-0.0382923	0.785727		0.944004	0.123387	-0.010109	0.923776		0.978622	0.0325739	-0.0600581	0.709935		0.909519	0.193522	-0.0318749	0.791968		0.943013	0.102709
31802	MH0378_GL0000060	194.67	13	8	Ruminococcaceae	5	Family	-0.0962754	0.309029		0.721118	0.248928	-0.227906	0.121015		0.453298	0.478922	0.131631	0.349923		0.609863	0.298845	-0.0818775	0.566892		0.947698	0.237568	-0.148761	0.229332		0.666818	0.431631	-0.0668835	0.508444		0.864945	0.194063	-0.280392	0.169536		0.517096	0.81356	-0.198514	0.22051		0.619834	0.575991
45267	T2D-198A_GL0035289	194.48	29	3	Bifidobacterium adolescentis	7	Species	-0.269204	0.0583482		0.398455	0.467723	0.152734	0.329392		0.668897	0.299135	-0.421939	0.0183878	*	0.119573	0.77507	0.447277	0.0128107	*	0.643942	0.717583	0.0175113	0.930912		0.985851	0.0280941	-0.429765	0.00422322	**	0.133928	0.689489	0.43945	0.033486	*	0.281621	0.705027	-0.00782662	0.953344		0.995447	0.0125566
50566	V1.UC13-3_GL0060573	194.48	6	4	Bifidobacterium	6	Genus	-0.165686	0.0642546		0.409157	0.456906	0.245063	0.0217456	*	0.23306	0.718829	-0.410749	0.000651508	***	0.0228521	1.16273	0.190675	0.106773		0.703755	0.483307	-0.0434588	0.72989		0.929746	0.110156	-0.234133	0.0151198	*	0.239742	0.593462	0.36729	0.0106328	*	0.164099	0.930977	0.176615	0.0834608		0.480835	0.44767
51174	V1.UC30-0_GL0060699	194.48	15	4	Clostridiales	4	Order	0.0615686	0.437419		0.810265	0.189719	-0.0188538	0.86877		0.95534	0.0504464	0.0804224	0.508756		0.73795	0.210714	0.0481685	0.663588		0.957734	0.348528	0.0924458	0.386672		0.771133	0.668901	0.0442774	0.616611		0.897073	0.320373	0.0120235	0.938659		0.986868	0.086997	-0.036145	0.77838		0.93402	0.261531
748	435590.BVU_1005	194.17	34	1	Bacteroides	6	Genus	0.397492	0.00268096	**	0.147888	0.757256	0.0705852	0.702136		0.89055	0.116836	0.326907	0.0399395	*	0.183089	0.669966	0.187708	0.354102		0.894744	0.277395	0.517818	0.00280623	**	0.292871	0.765233	0.33011	0.0145459	*	0.237139	0.487837	0.190911	0.431696		0.76816	0.282129	0.00320292	0.986637		0.99828	0.00473329
39249	O2.UC19-2_GL0077292	193.52	5	1	Subdoligranulum variabile	7	Species	-0.0572313	0.445741		0.811337	0.186278	-0.11997	0.243712		0.583586	0.358247	0.0627384	0.498835		0.729963	0.215699	0.00591569	0.958622		0.99338	0.0305875	-0.0534392	0.571383		0.865675	0.276311	-0.0593549	0.472895		0.841479	0.306899	-0.116178	0.358565		0.703455	0.600704	-0.122093	0.27771		0.673783	0.631292
17791	O2.UC54-0_GL0093586	193.49	45	1	Clostridiales	4	Order	0.0196985	0.719228		0.915369	0.0876698	0.189877	0.00274922	**	0.127678	0.955368	-0.170178	0.0462847	*	0.198943	0.648916	-0.110821	0.0652195		0.703623	0.863138	-0.0513406	0.501642		0.832285	0.39987	0.0594804	0.369014		0.804394	0.463268	0.118838	0.103424		0.420126	0.925577	0.229659	0.00246386	**	0.202324	1.78871
22779	MH0200_GL0014998	193.49	14	1	Clostridiales	4	Order	0.00090373	0.99013		0.996154	0.0030154	-0.0245557	0.799266		0.931499	0.0776578	0.0254595	0.775605		0.903636	0.09071	-0.257412	0.0141862	*	0.643942	1.25065	-0.164104	0.111707		0.556745	0.797307	0.0933079	0.181753		0.677549	0.453342	-0.189563	0.154325		0.500291	0.921004	0.0678485	0.433552		0.766737	0.329646
39662	O2.UC22-1_GL0018255	193.45	19	3	Blautia	6	Genus	-0.00386196	0.960246		0.990388	0.0121499	0.106306	0.303737		0.643911	0.315588	-0.110168	0.345762		0.606708	0.301463	-0.170468	0.0909293		0.703755	0.585429	-0.113137	0.272032		0.701708	0.388538	0.0573318	0.520315		0.873337	0.196891	-0.00296878	0.981864		0.995529	0.0101955	0.1675	0.157334		0.563228	0.575234
18747	MH0141_GL0086455	193.38	2	2	Roseburia faecis	7	Species	0.00509301	0.944716		0.984235	0.0169032	0.0824976	0.37276		0.697414	0.273157	-0.0774046	0.317714		0.583626	0.319678	0.00559965	0.960331		0.994667	0.0217114	0.00868253	0.934206		0.987908	0.0336646	0.00308288	0.96547		0.989117	0.0119532	0.0860871	0.496007		0.801854	0.333784	0.0804875	0.321908		0.691297	0.312073
24715	MH0233_GL0035314	193.3	10	3	[Ruminococcus] torques	7	Species	-0.0206774	0.856612		0.951526	0.044049	-0.258839	0.0718102		0.372737	0.558359	0.238162	0.155772		0.407472	0.456874	0.0465545	0.752117		0.976538	0.134063	0.00916526	0.956078		0.990571	0.0263931	-0.0373893	0.767202		0.945179	0.107669	-0.228996	0.248852		0.609838	0.659438	-0.275551	0.0706941		0.464815	0.793501
31663	MH0375_GL0020263	193.28	10	1	Ruminococcaceae	7	Species	-0.0546709	0.644506		0.897168	0.11256	-0.188357	0.233824		0.573912	0.365974	0.133686	0.431196		0.674583	0.251282	-0.0366162	0.822208		0.976538	0.0674726	-0.0781428	0.629702		0.891596	0.143994	-0.0415267	0.753594		0.941396	0.0765212	-0.211829	0.31432		0.669898	0.390337	-0.175213	0.313591		0.687465	0.322864
30540	MH0356_GL0086898	193.22	25	4	Bifidobacterium pseudocatenulatum	7	Species	-0.166403	0.0947164		0.457865	0.411628	0.127369	0.244022		0.583586	0.358008	-0.293772	0.0136465	*	0.0990335	0.813368	0.086641	0.519493		0.9374	0.19394	-0.110864	0.438895		0.79632	0.248163	-0.197505	0.0627617		0.444322	0.442103	0.182908	0.194809		0.547974	0.409428	0.0962672	0.333083		0.700382	0.215488
43660	MH0327_GL0023365	193.19	36	2	Faecalibacterium prausnitzii	7	Species	0.0480336	0.507477		0.836835	0.16182	0.0327849	0.7384		0.901692	0.102012	0.0152488	0.823686		0.928478	0.0708891	-0.0560652	0.637146		0.955111	0.124698	0.0120944	0.877088		0.962444	0.0268999	0.0681596	0.402505		0.820969	0.151598	-0.00315441	0.974638		0.994397	0.00701593	0.0529108	0.628103		0.887966	0.117683
14946	MH0090_GL0021331	193.15	3	1	Faecalibacterium prausnitzii	7	Species	-0.0526669	0.43808		0.810265	0.189444	-0.152306	0.117575		0.448623	0.48351	0.099639	0.206407		0.465722	0.405682	-0.0878431	0.416995		0.926946	0.464796	-0.108977	0.227155		0.666818	0.576617	-0.0211335	0.753737		0.941396	0.111822	-0.208616	0.111907		0.436147	1.10383	-0.120773	0.2122		0.612522	0.639032
43931	SZEY-38A_GL0046662	193.11	5	2	Ruminococcus bromii	7	Species	0.179943	0.109577		0.482262	0.39381	0.109085	0.492		0.778523	0.210253	0.0708578	0.640341		0.816198	0.148801	-0.0296843	0.858747		0.978559	0.0477543	0.160915	0.226306		0.66654	0.258869	0.190599	0.144468		0.616644	0.306624	0.090057	0.635372		0.87583	0.144878	0.119741	0.517635		0.819387	0.192632
21394	MH0188_GL0145135	192.96	32	4	Bifidobacterium adolescentis	7	Species	-0.223153	0.0233928	*	0.285022	0.563416	0.241975	0.0278776	*	0.261282	0.687368	-0.465127	0.000113039	***	0.0119169	1.34368	0.183265	0.166525		0.763717	0.699242	-0.105675	0.408867		0.778569	0.403199	-0.28894	0.00972528	**	0.188052	1.10244	0.359452	0.00295614	**	0.104648	1.37148	0.176187	0.117856		0.516342	0.672236
30880	MH0362_GL0132824	192.64	6	1	Bifidobacterium	6	Genus	-0.155458	0.0285986	*	0.316679	0.543316	0.286927	0.000872497	***	0.0878188	1.07329	-0.442385	1.46897e-05	***	0.00523966	1.5451	0.0816367	0.377917		0.909851	0.430873	-0.103126	0.291605		0.709684	0.544295	-0.184763	0.0206483	*	0.274717	0.975168	0.339258	0.00221647	**	0.104648	1.79058	0.257621	0.00431712	**	0.222092	1.35971
5045	MH0002_GL0039510	192.64	28	22	Subdoligranulum variabile	7	Species	0.0461366	0.728628		0.916505	0.0846089	-0.234708	0.187789		0.531958	0.405511	0.280845	0.136462		0.375879	0.479872	-0.0522305	0.778488		0.976538	0.161413	0.0126555	0.94248		0.989946	0.0391105	0.0648861	0.667696		0.923369	0.200523	-0.268189	0.238663		0.600758	0.828811	-0.215959	0.279844		0.674111	0.667398
4969	MH0002_GL0035500	192.5	21	1	Ruminococcaceae	7	Species	-0.21035	0.156247		0.563415	0.348221	-0.408975	0.0420802	*	0.298793	0.633199	0.198625	0.250332		0.514907	0.368492	0.133507	0.554831		0.946938	0.172964	-0.124769	0.441433		0.79775	0.161644	-0.258276	0.140923		0.610747	0.334607	-0.323394	0.112059		0.436147	0.41897	-0.456901	0.0540868		0.423502	0.591934
27714	NOM014_GL0023636	192.46	21	2	Clostridium	6	Genus	0.0135098	0.900128		0.97039	0.0305928	0.14743	0.306789		0.648007	0.313583	-0.133921	0.410274		0.659846	0.262949	0.0931119	0.513859		0.9374	0.328892	0.0731969	0.614649		0.885176	0.258547	-0.019915	0.872382		0.966299	0.0703441	0.207118	0.275746		0.634586	0.731584	0.114006	0.487744		0.797558	0.402692
37395	NOM014_GL0023636	192.46	22	1	Clostridium	6	Genus	0.0555794	0.633274		0.887964	0.116401	0.0619612	0.715748		0.896249	0.11124	-0.00638184	0.971316		0.989574	0.0114374	0.0754428	0.648716		0.955111	0.175857	0.10394	0.500186		0.832285	0.242285	0.0284973	0.826703		0.956141	0.0664274	0.110322	0.633355		0.87583	0.257161	0.0348792	0.855995		0.961741	0.0813034
5436	MH0002_GL0066385	192.44	9	2	Faecalibacterium prausnitzii	7	Species	-0.00103464	0.99189		0.996703	0.00247756	-0.0961886	0.506333		0.782484	0.203315	0.0951539	0.553162		0.769724	0.189016	0.00621246	0.964018		0.994941	0.0114194	0.0029477	0.982681		0.995812	0.00541831	-0.00326476	0.977795		0.993325	0.0060011	-0.0922062	0.636131		0.87583	0.169488	-0.0984187	0.556535		0.844222	0.180908
8347	MH0011_GL0060537	192.44	19	4	Ruminococcus bicirculans	7	Species	0.03617	0.683747		0.905224	0.0993563	-0.293729	0.0105836	*	0.198936	0.805731	0.329899	0.00238288	**	0.0409316	1.02103	0.0369649	0.77824		0.976538	0.151955	0.0598655	0.562022		0.860965	0.246095	0.0229006	0.827355		0.956141	0.0941398	-0.270034	0.0177733	*	0.21073	1.11005	-0.306998	0.0223696	*	0.395543	1.26201
26697	MH0193_GL0052696	192.4	23	3	Firmicutes	2	Phylum	-0.128157	0.042113	*	0.366441	0.50319	0.0886071	0.312679		0.653886	0.309751	-0.216764	0.0118447	*	0.0932672	0.831207	0.0447176	0.630398		0.955111	0.223587	-0.0994922	0.170766		0.620602	0.497459	-0.14421	0.051672		0.412005	0.721047	0.117272	0.250824		0.609934	0.586359	0.0725546	0.48094		0.794793	0.362772
17567	MH0128_GL0063070	192.38	8	4	Bacteroides	6	Genus	0.212186	0.0235941	*	0.285971	0.562568	0.143724	0.237551		0.578266	0.363034	0.0684622	0.428179		0.673641	0.252943	-0.182159	0.216461		0.789192	1.0059	0.0954177	0.473085		0.817406	0.526904	0.277577	0.000940754	***	0.0871138	1.5328	0.0269556	0.874442		0.965177	0.148851	0.209115	0.0322915	*	0.395543	1.15475
41451	O2.UC44-1_GL0058189	192.26	20	10	Ruminococcus bromii	7	Species	0.0252607	0.819319		0.947396	0.0556896	-0.0876714	0.576985		0.829124	0.170544	0.112932	0.363162		0.622295	0.29065	-0.00641666	0.971433		0.995517	0.0114481	0.0211474	0.881077		0.964501	0.0377297	0.0275641	0.807306		0.9527	0.0491778	-0.0917846	0.650992		0.882714	0.163755	-0.0853679	0.596264		0.868004	0.152307
29954	MH0341_GL0094149	192.12	13	3	Firmicutes	2	Phylum	-0.0477129	0.538168		0.85322	0.150265	0.0430981	0.618131		0.85687	0.152369	-0.090811	0.358405		0.616884	0.293572	-0.0553811	0.585969		0.94802	0.132368	-0.0832136	0.4284		0.791754	0.198892	-0.0278325	0.756051		0.941396	0.0665234	0.00759742	0.936523		0.986551	0.0181588	0.0629785	0.506811		0.809151	0.150527
36456	N079A_GL0025412	192.12	9	4	Faecalibacterium prausnitzii	7	Species	-0.215774	0.0579581		0.398455	0.46847	-0.171874	0.210793		0.549534	0.384949	-0.0438996	0.755804		0.896355	0.0989752	-0.276083	0.0719659		0.703623	0.617518	-0.39275	0.0163348	*	0.363607	0.87847	-0.116667	0.321031		0.78384	0.260951	-0.34885	0.0572635		0.333917	0.780279	-0.0727676	0.576888		0.856426	0.16276
22944	MH0203_GL0013763	191.63	20	4	Bifidobacterium	6	Genus	-0.102726	0.255051		0.675565	0.278787	0.19855	0.091981		0.410281	0.521579	-0.301277	0.00327696	**	0.0484539	0.984823	0.189002	0.167487		0.763717	0.402959	0.0184286	0.87533		0.962444	0.0392905	-0.170573	0.0690293		0.464393	0.363669	0.319705	0.0318972	*	0.273489	0.681625	0.130704	0.254343		0.648154	0.278666
5603	MH0002_GL0076888	191.53	40	4	Bacteroides	6	Genus	0.0987154	0.281277		0.703191	0.263783	-0.0940537	0.307906		0.649182	0.312852	0.192769	0.127654		0.356979	0.491232	-0.086257	0.416814		0.926946	0.330838	0.0434224	0.745573		0.934489	0.166546	0.129679	0.219831		0.710718	0.497384	-0.149347	0.189057		0.541566	0.572817	-0.0630896	0.509642		0.81199	0.241979
50621	V1.UC15-0_GL0020645	191.45	13	7	Ruminococcus bromii	7	Species	0.11093	0.231464		0.655652	0.29325	0.012603	0.913364		0.972236	0.0332159	0.0983268	0.305409		0.571349	0.328013	0.0504346	0.72221		0.969106	0.16083	0.14326	0.225175		0.66654	0.456839	0.092825	0.353823		0.797854	0.296008	0.0449328	0.733238		0.922336	0.143286	-0.00550178	0.963261		0.996493	0.0175446
19452	MH0150_GL0084481	191.4	21	5	Blautia	6	Genus	0.0436599	0.716417		0.915299	0.0885879	-0.0980395	0.527478		0.794601	0.193272	0.141699	0.319671		0.583626	0.318373	-0.0354328	0.84357		0.97741	0.110918	0.0209465	0.881175		0.964501	0.0655708	0.0563794	0.689048		0.926516	0.176489	-0.120753	0.451468		0.782355	0.378003	-0.0853201	0.634607		0.890912	0.267085
5141	MH0002_GL0044927	191.33	15	10	Subdoligranulum variabile	7	Species	-0.103327	0.346237		0.747006	0.230362	-0.408958	0.0126356	*	0.198936	0.784879	0.305631	0.0454853	*	0.196941	0.651423	-0.100336	0.545408		0.946491	0.319212	-0.167645	0.240805		0.679833	0.533352	-0.0673092	0.566558		0.885992	0.21414	-0.473276	0.0323059	*	0.274956	1.5057	-0.37294	0.0359847	*	0.40639	1.18649
635	411481.BIFADO_00736	191.33	23	4	Bifidobacterium adolescentis	7	Species	-0.251959	0.0220822	*	0.276009	0.569098	0.0838372	0.344622		0.676003	0.289771	-0.335796	0.0363942	*	0.173874	0.683042	0.158872	0.120605		0.703755	0.418911	-0.150118	0.378269		0.764797	0.395826	-0.30899	0.015813	*	0.242009	0.814737	0.185678	0.119872		0.447587	0.489592	0.026806	0.741561		0.91937	0.0706815
42033	O2.UC48-1_GL0111889	191.19	28	22	Alistipes shahii	7	Species	0.167236	0.234299		0.658916	0.291457	-0.000274786	0.998907		0.99947	0.00041835	0.16751	0.422784		0.669457	0.255931	0.0866866	0.663476		0.957734	0.267465	0.222804	0.23382		0.672415	0.687446	0.136117	0.383966		0.8132	0.419981	0.0552935	0.837929		0.953222	0.170604	-0.031393	0.888898		0.970202	0.096861
41775	O2.UC48-0_GL0026589	191.06	14	1	Firmicutes	2	Phylum	0.188078	0.0479888	*	0.38305	0.48918	0.0746481	0.551926		0.810215	0.181919	0.11343	0.442334		0.684496	0.24521	0.0186098	0.876889		0.981643	0.0437337	0.200007	0.117406		0.56624	0.470025	0.181398	0.106119		0.550128	0.426291	0.0865774	0.597274		0.856008	0.20346	0.0679676	0.64546		0.895185	0.159726
35026	MH0443_GL0089893	190.85	4	1	Firmicutes	2	Phylum	0.133545	0.0728877		0.421838	0.442515	0.129491	0.28087		0.625033	0.331074	0.00405376	0.972048		0.989574	0.0111453	-0.0126946	0.910557		0.983035	0.0336783	0.125408	0.203437		0.6532	0.332703	0.138102	0.0771017		0.47143	0.366381	0.121354	0.480672		0.795962	0.321948	0.134048	0.311877		0.68684	0.355627
37091	NLM028_GL0064015	190.62	11	2	Clostridiales	4	Order	0.0633644	0.410194		0.790673	0.201257	0.00779336	0.932955		0.97795	0.0256838	0.055571	0.55505		0.770348	0.188114	-0.0567049	0.599685		0.949845	0.208633	0.027015	0.77276		0.936211	0.0993959	0.08372	0.360424		0.803137	0.308029	-0.028556	0.75543		0.931156	0.105065	0.028149	0.794393		0.943668	0.103568
7081	MH0006_GL0091516	190.62	22	5	Firmicutes	2	Phylum	0.119867	0.395189		0.7806	0.207814	0.299055	0.12586		0.455561	0.472637	-0.179189	0.393666		0.646912	0.272474	-0.141236	0.463629		0.926946	0.189973	0.0293309	0.87426		0.962444	0.0394523	0.170567	0.291737		0.765278	0.229425	0.20852	0.409915		0.748976	0.280475	0.349755	0.118355		0.516342	0.470447
2562	DLF012_GL0039573	190.57	17	12	Clostridiales	4	Order	-0.17806	0.174103		0.584464	0.333607	-0.154726	0.423436		0.734841	0.245134	-0.0233345	0.880288		0.952274	0.0479093	-0.314389	0.133096		0.719923	0.475052	-0.379591	0.0192757	*	0.391973	0.573576	-0.0652027	0.62529		0.901337	0.0985236	-0.356257	0.151368		0.496489	0.538316	-0.0418682	0.835938		0.958817	0.0632644
51744	V1.UC42-0_GL0049062	190.57	11	2	Clostridiales	4	Order	0.0298328	0.657691		0.900762	0.108088	-0.0311328	0.746656		0.905453	0.098673	0.0609657	0.518258		0.744735	0.205989	-0.122676	0.21372		0.786585	0.837325	-0.0488054	0.586317		0.873266	0.333122	0.0738702	0.302697		0.77397	0.504203	-0.109771	0.401875		0.740008	0.749245	0.0129046	0.900083		0.975368	0.0880804
46457	V1.CD14-0_GL0091287	190.55	28	9	Clostridiales	4	Order	0.0410232	0.82633		0.950295	0.053492	-0.337026	0.102607		0.435047	0.504836	0.378049	0.17191		0.427468	0.439319	-0.180072	0.403524		0.925825	0.267853	-0.0744076	0.77401		0.936211	0.11068	0.105664	0.640486		0.909754	0.157174	-0.452457	0.0595659		0.339643	0.67302	-0.272385	0.261481		0.650331	0.405167
5981	MH0003_GL0049708	190.53	8	1	Ruminococcus bromii	7	Species	0.174424	0.0803747		0.432231	0.431148	-0.0295244	0.818434		0.940727	0.0700992	0.203949	0.0914378		0.298981	0.545965	-0.016452	0.91098		0.983035	0.0441934	0.163878	0.189183		0.641222	0.44021	0.18033	0.107935		0.556503	0.484403	-0.0400705	0.789137		0.94256	0.107638	-0.0236185	0.867542		0.965093	0.0634442
19503	MH0150_GL0150433	190.52	35	12	Firmicutes	2	Phylum	-0.184764	0.196472		0.617042	0.316832	0.0765812	0.685122		0.88343	0.123887	-0.261345	0.10916		0.327486	0.517317	-0.00751828	0.972725		0.995517	0.0110795	-0.189584	0.315415		0.724741	0.279385	-0.182065	0.223222		0.710718	0.268305	0.0717618	0.76499		0.932626	0.105754	0.0792801	0.678791		0.902169	0.116833
1306	547043.BIFPSEUDO_04386	190.34	25	4	Bifidobacterium pseudocatenulatum	7	Species	-0.206597	0.110912		0.484454	0.392308	0.161706	0.27775		0.621248	0.333254	-0.368303	0.00613229	**	0.0672809	0.911596	0.206698	0.274266		0.838062	0.406782	-0.0740982	0.684974		0.917942	0.145825	-0.280797	0.0315729	*	0.339959	0.552608	0.294205	0.127715		0.46125	0.578995	0.0875063	0.479467		0.794239	0.172212
7467	MH0309_GL0036015	190.34	2	1	Faecalibacterium prausnitzii	7	Species	0.00957521	0.865182		0.951526	0.0413895	0.029821	0.705006		0.892828	0.115653	-0.0202458	0.826941		0.928478	0.0695583	-0.0578502	0.419887		0.926946	0.325578	-0.0275083	0.742637		0.932544	0.154815	0.0303419	0.619363		0.897491	0.170763	-0.00726246	0.950702		0.988228	0.0408728	0.0505877	0.552363		0.84071	0.284705
5065	MH0002_GL0040734	189.99	38	5	Clostridiales	4	Order	-0.225478	0.0453728	*	0.38305	0.495224	-0.292514	0.0634531		0.358492	0.576203	0.0670353	0.34993		0.609863	0.298841	-0.284777	0.139948		0.728252	0.465275	-0.408028	0.00341417	**	0.295566	0.666645	-0.123251	0.233482		0.717809	0.201369	-0.475063	0.0143415	*	0.191166	0.776168	-0.190286	0.184777		0.590388	0.310893
832	457394.BSFG_01024	189.84	10	7	Bacteroides	6	Genus	0.0931073	0.266141		0.685211	0.272316	0.144031	0.227429		0.567958	0.3711	-0.0509238	0.56383		0.775099	0.183938	-0.090338	0.509619		0.933422	0.337407	0.0351983	0.719021		0.929746	0.131464	0.125536	0.160443		0.636652	0.468871	0.0861221	0.541219		0.831954	0.321661	0.17646	0.16821		0.572322	0.659069
17802	O2.CD2-0_GL0006552	189.77	5	4	Collinsella	6	Genus	0.0919653	0.0499612	*	0.384667	0.484808	-0.0150913	0.829606		0.944892	0.0657144	0.107057	0.191071		0.448323	0.42006	0.0461933	0.439655		0.926946	0.435399	0.121576	0.0622639		0.483695	1.14593	0.0753831	0.158481		0.634747	0.71053	0.0145198	0.885385		0.970946	0.136858	-0.0316735	0.698051		0.902169	0.298542
11429	MH0037_GL0022118	189.24	21	3	Lachnospiraceae	5	Family	-0.0438149	0.542624		0.855705	0.148617	0.0464076	0.627648		0.861971	0.148245	-0.0902225	0.363545		0.622491	0.290416	0.0628635	0.535199		0.938796	0.303076	-0.00351782	0.965981		0.991208	0.01696	-0.0663813	0.451358		0.841479	0.320036	0.0867047	0.395033		0.734613	0.418018	0.0238412	0.83843		0.958817	0.114943
30602	MH0356_GL0190005	189.17	32	30	Lachnospiraceae	5	Family	-0.203192	0.127779		0.514309	0.374474	-0.380173	0.0118053	*	0.198936	0.792915	0.176981	0.308828		0.573325	0.325675	0.121552	0.473591		0.927784	0.201813	-0.125274	0.490146		0.829281	0.207993	-0.246826	0.1119		0.567365	0.409807	-0.302255	0.0750206		0.371096	0.501835	-0.423807	0.0115144	*	0.329147	0.703649
37127	NLM031_GL0047917	189.04	15	8	Clostridiales	4	Order	0.0221803	0.795735		0.939648	0.0631166	-0.0811291	0.499873		0.779633	0.206428	0.103309	0.404847		0.656317	0.266035	0.0568728	0.641787		0.955111	0.224925	0.0586372	0.563068		0.860965	0.231903	0.00176439	0.986293		0.99687	0.00697793	-0.0446722	0.751566		0.929918	0.176673	-0.101545	0.482703		0.794793	0.401598
40309	O2.UC49-0_GL0126417	188.96	7	1	Clostridium	6	Genus	-0.144143	0.028567	*	0.316679	0.543428	0.0521642	0.520725		0.790997	0.196456	-0.196307	0.0461335	*	0.198881	0.649387	-0.0400486	0.626467		0.952872	0.203609	-0.169815	0.0810237		0.520058	0.863347	-0.129767	0.0704636		0.467401	0.659738	0.0264921	0.818984		0.94754	0.134687	0.0665407	0.434061		0.766737	0.338295
19374	MH0149_GL0094505	188.4	4	1	Faecalibacterium prausnitzii	7	Species	0.0266574	0.700673		0.911719	0.093754	-0.12743	0.169326		0.511069	0.423447	0.154088	0.0535922		0.216143	0.627589	-0.00816066	0.939335		0.987586	0.0288072	0.0214262	0.792102		0.945815	0.0756349	0.0295869	0.707644		0.931277	0.104442	-0.132662	0.190502		0.543117	0.468297	-0.124501	0.231994		0.633472	0.43949
21397	MH0188_GL0145974	188.27	2	1	Clostridiales	4	Order	-0.0178412	0.74427		0.921933	0.0795454	-0.0454586	0.502563		0.780641	0.20513	0.0276173	0.72711		0.876357	0.111077	-0.135027	0.0496151	*	0.703623	1.15589	-0.104397	0.188011		0.641222	0.893683	0.0306301	0.605011		0.895488	0.262206	-0.132014	0.158863		0.505872	1.1301	0.00301275	0.965317		0.997167	0.0257904
14474	MH0088_GL0014025	188.15	8	4	Faecalibacterium prausnitzii	7	Species	-0.0373582	0.623851		0.887778	0.119645	-0.204528	0.0305576	*	0.275256	0.675522	0.16717	0.124277		0.353008	0.495756	0.0103101	0.916974		0.986429	0.0585078	-0.0307491	0.784712		0.943693	0.174496	-0.0410592	0.61807		0.897073	0.233004	-0.197919	0.136357		0.472289	1.12315	-0.208229	0.0310187	*	0.395543	1.18166
39240	MH0121_GL0066125	188.15	4	1	Subdoligranulum variabile	7	Species	-0.0427071	0.597137		0.876261	0.128965	-0.249539	0.0221531	*	0.234176	0.716506	0.206832	0.0670989		0.242709	0.594044	-0.12639	0.261387		0.833102	0.474953	-0.123726	0.246559		0.683574	0.464943	0.00266366	0.976565		0.993325	0.0100096	-0.330558	0.0185728	*	0.213741	1.24218	-0.204168	0.0880989		0.490106	0.767231
31835	MH0379_GL0040127	188.13	8	2	Faecalibacterium prausnitzii	7	Species	0.0163629	0.732412		0.916505	0.0833808	-0.000236783	0.996808		0.998533	0.00122135	0.0165997	0.817594		0.927408	0.0733829	0.0541446	0.361627		0.896079	0.430458	0.051071	0.453445		0.804626	0.406022	-0.00307361	0.955177		0.988041	0.0244357	0.0344713	0.663477		0.88552	0.274052	-0.0196733	0.764545		0.926313	0.156406
9129	MH0012_GL0158412	188	18	4	Bifidobacterium adolescentis	7	Species	-0.317045	0.0141386	*	0.24245	0.611883	-0.099503	0.490964		0.77848	0.210758	-0.217542	0.195583		0.452774	0.415742	0.202961	0.213388		0.786585	0.827279	-0.186941	0.325382		0.729864	0.76198	-0.389903	0.00461465	**	0.136231	1.58926	0.0306004	0.879002		0.966635	0.124729	-0.172361	0.197719		0.603174	0.70255
52148	V1.UC52-1_GL0023682	187.99	3	1	Faecalibacterium prausnitzii	7	Species	-0.0246789	0.711411		0.915084	0.090226	-0.212541	0.0136092	*	0.198936	0.776048	0.187862	0.0120073	*	0.0939087	0.829499	-0.0709005	0.481985		0.928281	0.276683	-0.0701279	0.398251		0.774826	0.273668	0.000772618	0.991668		0.99687	0.00301507	-0.25799	0.00814098	**	0.149024	1.00678	-0.18709	0.0417204	*	0.412442	0.7301
6195	MH0003_GL0080136	187.78	24	1	Ruminococcus bromii	7	Species	0.134977	0.135907		0.53236	0.366544	-0.0761361	0.504505		0.780702	0.204194	0.211113	0.0416952	*	0.188524	0.663864	0.119867	0.372495		0.904853	0.341329	0.211815	0.0664438		0.493005	0.603156	0.0919478	0.354165		0.797854	0.261827	0.000701854	0.995669		0.999036	0.00199857	-0.119165	0.327309		0.695794	0.339331
15901	T2D-62A_GL0021412	187.74	3	1	Firmicutes	2	Phylum	-0.00724318	0.87158		0.953307	0.0394071	0.0419083	0.411976		0.72866	0.251282	-0.0491515	0.462699		0.703758	0.234336	-0.029028	0.580812		0.94802	0.14493	-0.0258509	0.690352		0.919244	0.129067	0.00317713	0.951401		0.987778	0.0158626	0.0233006	0.726208		0.919678	0.116334	0.0523286	0.358322		0.723204	0.261264
17746	MH0131_GL0028653	187.63	12	1	Clostridiales	4	Order	0.130067	0.132358		0.526475	0.369959	0.166212	0.112589		0.444439	0.490356	-0.0361451	0.757975		0.897533	0.0980654	-0.0892154	0.429158		0.926946	0.245006	0.0728777	0.511402		0.836572	0.200139	0.162093	0.115835		0.571764	0.445145	0.109023	0.348006		0.694031	0.299402	0.198238	0.106546		0.502149	0.544408
18399	MH0134_GL0052477	187.55	26	6	Dialister invisus	7	Species	-0.0957696	0.357055		0.759445	0.225212	-0.126499	0.383656		0.707679	0.26694	0.0307299	0.825975		0.928478	0.0699533	0.148955	0.329602		0.882209	0.226215	-0.000285811	0.998018		0.999313	0.000434056	-0.14924	0.232625		0.717809	0.226649	-0.0310157	0.844651		0.954769	0.047103	-0.17997	0.303455		0.681519	0.273318
19933	NOM009_GL0108718	187.5	28	6	Collinsella	6	Genus	-0.0350849	0.754502		0.923664	0.0762521	-0.351698	0.0219672	*	0.234025	0.717561	0.316613	0.0376273	*	0.177408	0.678371	-0.0758157	0.640397		0.955111	0.230136	-0.0836847	0.574036		0.867424	0.254022	-0.00786905	0.949187		0.986811	0.0238863	-0.400297	0.0445114	*	0.312005	1.21509	-0.324482	0.0508363		0.418915	0.984954
41449	O2.UC44-1_GL0035328	187.5	5	4	Faecalibacterium prausnitzii	7	Species	0.0266233	0.712156		0.915084	0.0899821	-0.0838135	0.317059		0.656924	0.306932	0.110437	0.223047		0.485751	0.390962	-0.137944	0.154132		0.745128	0.475152	-0.0618024	0.541933		0.852448	0.21288	0.0761416	0.331057		0.790725	0.262272	-0.172239	0.105053		0.421485	0.593283	-0.0342952	0.67627		0.902169	0.118131
15828	MH0101_GL0039547	187.22	14	1	Firmicutes	2	Phylum	-0.00805311	0.931717		0.980273	0.0208866	0.0813655	0.414071		0.729508	0.250151	-0.0894186	0.482717		0.718759	0.223914	-0.0600201	0.599763		0.949845	0.18363	-0.0465275	0.736494		0.932099	0.14235	0.0134926	0.898581		0.973364	0.0412801	0.0428911	0.736228		0.922644	0.131224	0.102911	0.309998		0.686249	0.314854
20987	MH0188_GL0001615	186.76	11	2	[Eubacterium] hallii	7	Species	0.0265975	0.679005		0.904492	0.100936	0.136284	0.11128		0.444439	0.492194	-0.109687	0.162522		0.416653	0.449367	-0.0833975	0.384054		0.919427	0.586315	-0.0268625	0.721848		0.929746	0.188853	0.056535	0.447899		0.841479	0.397462	0.0828245	0.366048		0.709735	0.582287	0.166222	0.0916017		0.490106	1.1686
52586	V1.CD1-0-PT_GL0103563	186.76	17	2	Bifidobacterium	6	Genus	0.0629136	0.508747		0.836997	0.161335	0.273943	0.0251792	*	0.248562	0.700365	-0.211029	0.0445217	*	0.195946	0.654498	0.161354	0.259887		0.833102	0.516018	0.166346	0.225668		0.66654	0.531982	0.00499165	0.956406		0.988429	0.0159636	0.377375	0.0271828	*	0.251713	1.20686	0.216021	0.0415727	*	0.412442	0.690846
25398	MH0245_GL0167598	186.69	2	1	Selenomonadaceae	5	Family	0.0928822	0.230338		0.655652	0.293967	-0.103511	0.240761		0.580548	0.360528	0.196393	0.044701	*	0.19599	0.653921	-0.061133	0.555996		0.946938	0.165698	0.0536943	0.607532		0.88344	0.145536	0.114827	0.192918		0.681814	0.311233	-0.142699	0.160726		0.507936	0.386777	-0.0815656	0.385655		0.738078	0.221079
22727	MH0199_GL0094040	186.29	26	2	Bifidobacterium adolescentis	7	Species	-0.294323	0.000507594	***	0.0870214	0.887417	0.0457916	0.544366		0.805245	0.185402	-0.340114	0.00284427	**	0.0454103	1.00099	0.0937576	0.306088		0.860035	0.38738	-0.234222	0.0496916	*	0.458858	0.967737	-0.327979	0.00106864	**	0.0883536	1.35512	0.105893	0.185422		0.535896	0.437518	0.012135	0.880474		0.968516	0.0501385
49307	V1.FI16_GL0216614	186.15	11	2	Ruminococcus lactaris	7	Species	0.035919	0.576972		0.870157	0.136128	0.0462026	0.53657		0.799585	0.189019	-0.0102836	0.890083		0.954708	0.0439621	0.00669744	0.941291		0.987586	0.040732	0.0402123	0.618102		0.885176	0.24456	0.0335148	0.656185		0.917867	0.203828	0.0504958	0.488746		0.797879	0.307102	0.0437984	0.603553		0.872721	0.26637
37663	O2.CD1-0-PT_GL0064002	186.05	31	2	Clostridiales	4	Order	0.0154849	0.888787		0.961468	0.0340889	0.0338374	0.790223		0.928446	0.0812403	-0.0183524	0.895887		0.95575	0.0416268	-0.0992261	0.503284		0.932746	0.204383	-0.0481215	0.735829		0.932099	0.0991195	0.0511045	0.696463		0.927725	0.105264	-0.0297691	0.818985		0.94754	0.0613176	0.069457	0.63411		0.890755	0.143066
24165	MH0092_GL0036208	186.02	25	6	Faecalibacterium prausnitzii	7	Species	-0.00405253	0.983223		0.995835	0.0051257	-0.436311	0.0759255		0.378711	0.550209	0.432259	0.100232		0.313643	0.531226	-0.161556	0.5415		0.941828	0.21343	-0.107614	0.670635		0.909785	0.142168	0.053942	0.807744		0.9527	0.071262	-0.539873	0.0709945		0.365062	0.713218	-0.378317	0.169348		0.572322	0.499789
48494	MH0092_GL0036208	186.02	18	9	Faecalibacterium prausnitzii	7	Species	0.216337	0.158233		0.566926	0.346534	0.1689	0.386093		0.708807	0.265565	0.0474369	0.80321		0.918258	0.0792906	0.264702	0.224541		0.801618	0.357537	0.386018	0.0956035		0.53467	0.521401	0.121316	0.406076		0.821205	0.163863	0.338581	0.239229		0.601319	0.457327	0.0738791	0.663108		0.900922	0.0997897
46738	V1.CD20-4_GL0110271	185.99	17	4	Collinsella aerofaciens	7	Species	0.0232168	0.731725		0.916505	0.0836035	-0.0988631	0.330642		0.67026	0.298356	0.12208	0.277591		0.541384	0.347749	-0.0554215	0.547043		0.946938	0.214498	-0.0123098	0.896912		0.970711	0.0476428	0.0431117	0.561881		0.88558	0.166855	-0.13439	0.36265		0.709582	0.520129	-0.0789682	0.485845		0.795988	0.305631
12790	MH0060_GL0050457	185.81	9	5	Firmicutes	2	Phylum	0.0432933	0.536392		0.85322	0.150925	-0.159426	0.126208		0.455806	0.472193	0.202719	0.0387591	*	0.181143	0.674202	-0.143582	0.175694		0.768323	0.562001	-0.0487462	0.595137		0.879784	0.1908	0.0948354	0.193205		0.681814	0.371201	-0.251465	0.0800253		0.383719	0.984273	-0.107883	0.324245		0.69246	0.422273
1895	759350.BLJ_0360	185.81	10	4	Bifidobacterium	6	Genus	-0.0149688	0.855892		0.951526	0.0442727	0.430893	0.000249992	***	0.0796613	1.19479	-0.445862	2.33351e-05	***	0.00523966	1.50005	0.245582	0.0476156	*	0.703623	0.834301	0.142455	0.159843		0.61366	0.483956	-0.103126	0.242077		0.729441	0.350346	0.588317	7.02049e-05	***	0.0425806	1.99866	0.342736	0.00453161	**	0.222327	1.16436
22676	MH0199_GL0004456	185.81	76	16	Bacteroides	6	Genus	-0.0285529	0.882249		0.958029	0.0361076	-0.245896	0.328063		0.668248	0.299966	0.217343	0.388575		0.642536	0.275444	-0.086626	0.753839		0.976538	0.220333	-0.0840824	0.756456		0.934711	0.213863	0.00254362	0.99002		0.99687	0.00646968	-0.301425	0.37822		0.718867	0.766674	-0.214799	0.399657		0.744333	0.546341
40713	O2.UC35-1_GL0126652	185.72	14	10	Faecalibacterium prausnitzii	7	Species	-0.00404633	0.9715		0.995143	0.00870857	-0.0228949	0.870484		0.95534	0.0497812	0.0188486	0.910077		0.962022	0.0359263	-0.100854	0.482883		0.929238	0.265336	-0.0686966	0.675736		0.912678	0.180732	0.0321578	0.798567		0.950216	0.0846033	-0.0875451	0.651835		0.882971	0.230321	0.0133092	0.929232		0.985277	0.035015
25668	MH0250_GL0003822	185.32	4	1	Bacteria	1	Superkingdom	0.0462567	0.518557		0.843343	0.157607	0.0968691	0.226642		0.567831	0.371738	-0.0506124	0.603532		0.79702	0.165445	0.0673254	0.451435		0.926946	0.276406	0.089414	0.394664		0.774826	0.367091	0.0220886	0.781311		0.949654	0.0906851	0.140026	0.187192		0.538992	0.574881	0.072701	0.370133		0.730336	0.298475
42708	O2.UC6-2_GL0024319	185.32	14	2	Collinsella aerofaciens	7	Species	-0.0362597	0.742985		0.921933	0.07996	-0.286935	0.0381649	*	0.292202	0.646294	0.250675	0.0617601		0.232858	0.606543	-0.0129426	0.935352		0.987586	0.0197786	-0.0445563	0.744425		0.934062	0.06809	-0.0316137	0.805719		0.95241	0.0483114	-0.295231	0.0451729	*	0.312567	0.451167	-0.282289	0.0720814		0.464815	0.431388
36413	MH0354_GL0031183	184.98	12	2	Faecalibacterium prausnitzii	7	Species	-0.0146764	0.863851		0.951526	0.0418022	-0.0297496	0.790037		0.928446	0.081314	0.0150732	0.880244		0.952274	0.0479269	-0.155908	0.223456		0.801618	0.453156	-0.114617	0.264926		0.694992	0.333143	0.0412904	0.66957		0.924438	0.120013	-0.129691	0.290328		0.647059	0.376954	0.0262172	0.832398		0.958817	0.0762021
41551	MH0354_GL0031183	184.98	19	1	Faecalibacterium prausnitzii	7	Species	0.032399	0.724904		0.915369	0.0858201	-0.145186	0.203688		0.545761	0.391112	0.177585	0.156392		0.408631	0.456175	-0.158681	0.198315		0.780938	0.473733	-0.0693199	0.553084		0.858	0.20695	0.0893615	0.410467		0.824854	0.266783	-0.246905	0.0566062		0.332113	0.737118	-0.0882236	0.500802		0.802879	0.263386
2878	DLM013_GL0037207	184.66	74	29	Bacteroides dorei	7	Species	0.401942	0.0890781		0.452055	0.41899	0.0563406	0.854746		0.952166	0.0558965	0.345601	0.295541		0.563572	0.334866	0.227567	0.480661		0.927784	0.242959	0.547818	0.0787295		0.515431	0.584872	0.320251	0.235394		0.720817	0.341913	0.202217	0.598916		0.856916	0.215895	-0.0253501	0.941964		0.992105	0.0270648
14169	MH0086_GL0050799	184.44	17	3	Clostridiales	4	Order	-0.183503	0.0690732		0.415594	0.448686	-0.112741	0.401642		0.720657	0.256916	-0.0707619	0.556456		0.771837	0.187442	-0.371151	0.0105918	*	0.643942	1.78916	-0.421421	0.0017662	**	0.264634	2.03149	-0.0502695	0.617769		0.897073	0.242328	-0.350659	0.0404721	*	0.301075	1.69037	0.0204924	0.875932		0.968516	0.0987849
16187	MH0105_GL0059906	184.36	30	17	Coprococcus eutactus	7	Species	0.0362573	0.728028		0.916505	0.0848041	-0.291391	0.0317374	*	0.276599	0.670596	0.327648	0.0309932	*	0.159098	0.705306	-0.0653465	0.639437		0.955111	0.152344	-0.00563145	0.967414		0.991834	0.0131287	0.0597151	0.622929		0.899646	0.139215	-0.33328	0.0487735	*	0.316975	0.776982	-0.267933	0.0837069		0.480835	0.624638
18659	MH0140_GL0020816	184.34	26	12	Ruminococcus bromii	7	Species	0.084592	0.499688		0.836255	0.164811	0.0206058	0.893254		0.964497	0.0409693	0.0639861	0.668468		0.834684	0.136361	0.0483592	0.788615		0.976538	0.134264	0.115591	0.502662		0.832285	0.320928	0.0672323	0.616808		0.897073	0.186664	0.0516053	0.790335		0.943047	0.143277	0.00324611	0.983243		0.997167	0.00901248
4535	MH0002_GL0005640	184.34	16	5	Subdoligranulum variabile	7	Species	0.0442014	0.59881		0.876261	0.128375	-0.146781	0.188166		0.531958	0.405159	0.190982	0.056847		0.223811	0.618892	-0.0516838	0.685184		0.960653	0.33716	0.0110708	0.918979		0.980386	0.0722205	0.0627546	0.487909		0.85246	0.40938	-0.179912	0.194423		0.547974	1.17365	-0.128228	0.272029		0.663208	0.836495
8626	MH0012_GL0011046	184.34	25	3	Ruminococcaceae	5	Family	-0.174282	0.158084		0.566926	0.34666	-0.509231	0.00280603	**	0.127678	0.953198	0.33495	0.0164466	*	0.111982	0.789519	-0.173433	0.362483		0.896079	0.326131	-0.285456	0.0588605		0.472473	0.536786	-0.112024	0.405858		0.821205	0.210654	-0.620406	0.0021938	**	0.104648	1.16664	-0.446973	0.0144219	*	0.3629	0.84051
25690	MH0250_GL0045866	184.11	19	1	Clostridiales	4	Order	0.200743	0.00281082	**	0.147888	0.753367	-0.199799	0.0527658		0.333996	0.602202	0.400542	5.35632e-05	***	0.00774992	1.41831	0.0576176	0.577827		0.94802	0.441473	0.237678	0.00265214	**	0.292376	1.82112	0.18006	0.015433	*	0.241402	1.37964	-0.162864	0.212832		0.569601	1.24789	-0.220482	0.0626359		0.4394	1.68936
39002	O2.UC17-2_GL0115696	184.03	32	11	Blautia	6	Genus	-0.00170068	0.987601		0.995835	0.00378812	0.0168811	0.909343		0.972236	0.0347642	-0.0185818	0.901006		0.957799	0.0395686	-0.282558	0.0666693		0.703623	0.810244	-0.182828	0.223595		0.66583	0.524264	0.0997305	0.385008		0.8132	0.28598	-0.164246	0.410265		0.749025	0.47098	0.118312	0.438251		0.768017	0.339264
18025	MH0131_GL0100402	183.99	14	4	Collinsella aerofaciens	7	Species	-0.0701384	0.598049		0.876261	0.128644	-0.400359	0.0372489	*	0.292202	0.649527	0.330221	0.123585		0.351907	0.496695	-0.137427	0.43716		0.926946	0.35991	-0.158233	0.409952		0.778569	0.414398	-0.0208056	0.885106		0.967888	0.0544882	-0.488454	0.0823695		0.388361	1.27922	-0.351027	0.0918784		0.490106	0.91931
5564	MH0002_GL0074974	183.96	16	13	Subdoligranulum variabile	7	Species	2.6029e-05	0.999766		0.999766	7.15286e-05	-0.248405	0.0406494	*	0.298793	0.637856	0.248431	0.0508905		0.211577	0.635162	-0.0510145	0.682005		0.960653	0.212731	-0.0326756	0.76319		0.934845	0.136258	0.0183389	0.862087		0.961291	0.0764736	-0.281107	0.049966	*	0.316975	1.17222	-0.230092	0.108725		0.502149	0.959487
31384	MH0371_GL0048635	183.75	21	1	Clostridiales	4	Order	0.00207464	0.979733		0.995835	0.00619234	0.0928896	0.362106		0.692791	0.279349	-0.0908149	0.343159		0.606194	0.303111	0.0513471	0.667932		0.95982	0.190157	0.0349894	0.738589		0.932544	0.129579	-0.0163576	0.857776		0.961291	0.0605784	0.125804	0.282955		0.637192	0.4659	0.0744573	0.49665		0.799544	0.275743
44811	T2D-135A_GL0015145	183.72	20	2	Bacteroides	6	Genus	0.166363	0.084741		0.440844	0.424919	0.0651706	0.598546		0.842396	0.160947	0.101193	0.338396		0.601579	0.306148	0.261061	0.0687116		0.703623	0.618108	0.33371	0.00987253	**	0.344851	0.790117	0.0726491	0.456174		0.841479	0.17201	0.232517	0.13136		0.462585	0.550526	-0.0285435	0.811364		0.951679	0.0675818
41827	O2.UC48-0_GL0102815	183.67	26	5	Firmicutes	2	Phylum	0.106784	0.326849		0.733004	0.239861	0.0961732	0.48136		0.77278	0.215475	0.0106103	0.939635		0.975798	0.0240878	-0.169987	0.261776		0.833102	0.673877	-0.00218273	0.988065		0.996814	0.00865294	0.167805	0.163964		0.641175	0.665224	-0.0127931	0.939847		0.986868	0.0507152	0.157194	0.278922		0.674111	0.623162
52211	O2.UC48-0_GL0102815	183.67	21	8	Firmicutes	2	Phylum	0.104353	0.137294		0.534179	0.365228	0.114353	0.17208		0.514683	0.42068	-0.00999958	0.910924		0.962478	0.0355862	0.0115188	0.903513		0.983035	0.0358755	0.111737	0.226307		0.66654	0.348008	0.100219	0.217493		0.710718	0.312132	0.121737	0.201732		0.558344	0.379152	0.110218	0.239661		0.642034	0.343276
9396	MH0012_GL0235922	183.43	10	6	Bacteroides	6	Genus	0.294619	0.0183281	*	0.264012	0.587221	0.0722941	0.643302		0.867858	0.141521	0.222325	0.0993782		0.313231	0.532609	-0.0607952	0.745087		0.975788	0.108572	0.255648	0.111126		0.556745	0.456554	0.316443	0.0188703	*	0.264756	0.565127	0.0333228	0.857404		0.960924	0.0595102	0.094118	0.558077		0.844222	0.168083
20034	MH0161_GL0140039	183.28	16	3	Bifidobacterium adolescentis	7	Species	-0.160789	0.0353039	*	0.340372	0.521721	0.157113	0.0499178	*	0.32644	0.60989	-0.317903	0.0013701	**	0.0323652	1.08251	0.126691	0.184094		0.779741	0.531154	-0.0795774	0.465737		0.814644	0.33363	-0.206268	0.0148156	*	0.239742	0.864784	0.238325	0.0186504	*	0.213741	0.999186	0.111635	0.13787		0.539919	0.468032
35473	MH0450_GL0256149	183.06	9	1	Collinsella aerofaciens	7	Species	0.012197	0.859372		0.951526	0.043192	-0.0160075	0.871415		0.95534	0.0494204	0.0282045	0.758797		0.897533	0.0977216	-0.0346052	0.741415		0.975788	0.142285	-0.00998583	0.914666		0.978942	0.0410583	0.0246194	0.729562		0.936289	0.101226	-0.0381904	0.779098		0.937097	0.157025	-0.00358516	0.972268		0.997167	0.0147409
42206	O2.UC50-0_GL0289834	183.06	6	2	[Eubacterium] hallii	7	Species	0.168483	0.0309843	*	0.330547	0.535168	0.358236	0.0017667	**	0.115511	1.00166	-0.189753	0.0311998	*	0.159443	0.704394	0.0200892	0.871886		0.981643	0.0676263	0.18136	0.0289035	*	0.409888	0.610512	0.161271	0.072945		0.469802	0.542886	0.371114	0.00327552	**	0.109896	1.24928	0.351025	0.00812881	**	0.276738	1.18165
2982	DLM016_GL0081646	183.03	12	4	Lachnospiraceae	5	Family	0.0761946	0.405806		0.785486	0.203159	0.0512166	0.643257		0.867858	0.14154	0.024978	0.827408		0.928478	0.0693674	0.00292009	0.981734		0.996679	0.0143511	0.0780664	0.526539		0.843948	0.383665	0.0751463	0.464819		0.841479	0.369314	0.0530885	0.689358		0.898066	0.260908	0.0501684	0.671649		0.902169	0.246557
46463	V1.CD15-0_GL0032971	183.03	14	2	Bacteroides	6	Genus	0.223104	0.0103334	*	0.215684	0.640857	-0.00911704	0.948505		0.98292	0.0197169	0.232221	0.0512638		0.2123	0.634095	0.18375	0.19488		0.780938	0.536405	0.340893	0.00290973	**	0.292871	0.995136	0.157143	0.052632		0.412614	0.458731	0.108672	0.58746		0.853123	0.317235	-0.0750787	0.608781		0.875359	0.21917
5936	MH0003_GL0044261	183.03	15	9	Ruminococcus bromii	7	Species	0.21042	0.0107823	*	0.222866	0.636976	0.0206103	0.832138		0.944892	0.0647226	0.18981	0.10318		0.316979	0.526525	-0.0559281	0.587598		0.94802	0.312211	0.174569	0.141326		0.597023	0.974507	0.230497	0.0119108	*	0.212104	1.28672	-0.0152411	0.908817		0.976066	0.0850811	0.040687	0.688823		0.902169	0.227129
50392	V1.UC11-0_GL0064024	182.92	8	1	Lachnospiraceae	5	Family	-0.0106459	0.812811		0.947147	0.0577335	0.00066149	0.990964		0.996137	0.00345724	-0.0113074	0.807494		0.920862	0.0775283	-0.0378609	0.591117		0.94802	0.288645	-0.0349157	0.486609		0.826486	0.266191	0.00294516	0.954623		0.988041	0.0224534	-0.0236083	0.677756		0.894239	0.179986	0.0142526	0.829725		0.958817	0.108659
31339	MH0370_GL0124192	182.65	34	1	Afipia sp. P52-10	7	Species	-0.0870993	0.275874		0.699688	0.266792	0.066557	0.547292		0.808024	0.184051	-0.153656	0.10275		0.316979	0.527204	-0.013584	0.91367		0.984705	0.041193	-0.0958069	0.377904		0.764728	0.290532	-0.082223	0.302281		0.77397	0.249339	0.0578493	0.699286		0.904927	0.175426	0.0714333	0.512664		0.814562	0.216619
23097	MH0203_GL0153455	182.57	23	18	Bifidobacterium bifidum	7	Species	-0.101573	0.295518		0.713699	0.256041	0.315277	0.0196025	*	0.23141	0.731725	-0.416851	0.00170313	**	0.0348272	1.05854	0.183846	0.19563		0.780938	0.968042	0.0162766	0.884508		0.966322	0.0857045	-0.167569	0.140147		0.609793	0.882338	0.433127	0.00578204	**	0.12928	2.28063	0.249281	0.107715		0.502149	1.31259
6420	MH0003_GL0111827	182.53	6	4	Ruminococcus bromii	7	Species	0.0323807	0.71507		0.915084	0.0890284	-0.0244933	0.840373		0.94762	0.0615017	0.056874	0.643599		0.817902	0.147348	-0.0804514	0.527953		0.9374	0.210233	-0.0191907	0.865844		0.962444	0.0501485	0.0612607	0.542158		0.879909	0.160085	-0.0760647	0.619956		0.872461	0.19877	0.00438666	0.97444		0.997167	0.0114631
7256	MH0006_GL0140949	182.46	31	30	Alistipes putredinis	7	Species	-0.250259	0.0280367	*	0.315072	0.545323	-0.27295	0.108856		0.444439	0.495644	0.022691	0.841066		0.932503	0.0637981	-0.0760399	0.693492		0.961896	0.0916063	-0.299002	0.0120106	*	0.344851	0.360212	-0.222962	0.0731595		0.469802	0.268605	-0.321693	0.0973068		0.410629	0.387548	-0.245653	0.195991		0.603174	0.295942
38413	O2.UC12-1_GL0041048	182.39	12	3	Collinsella	6	Genus	-0.060858	0.589544		0.876261	0.131649	-0.0898529	0.562137		0.818994	0.177254	0.0289949	0.868194		0.94525	0.0527934	-0.102852	0.491033		0.931437	0.254749	-0.126789	0.428539		0.791754	0.314037	-0.0239366	0.847593		0.957296	0.0592873	-0.155784	0.47713		0.793192	0.385853	-0.0529315	0.755501		0.924063	0.131103
12964	MH0062_GL0032426	182.37	9	3	Clostridiales	4	Order	0.0565961	0.538703		0.85322	0.150067	0.153806	0.180801		0.523948	0.412134	-0.0972097	0.366848		0.624009	0.288403	0.0889618	0.507671		0.932746	0.712129	0.113623	0.309135		0.724371	0.909538	0.0246611	0.817381		0.956141	0.197409	0.210833	0.078355		0.380276	1.68769	0.121871	0.348576		0.714026	0.975561
7393	MH0006_GL0174816	182.37	16	1	Clostridiales	4	Order	0.0614934	0.56005		0.863769	0.142233	-0.0390759	0.772961		0.920433	0.0881118	0.100569	0.518612		0.744781	0.205814	-0.0931192	0.498576		0.932746	0.366681	0.00180157	0.99005		0.996981	0.00709414	0.0949208	0.433609		0.833252	0.373775	-0.0987677	0.576642		0.849748	0.388923	-0.00564853	0.970429		0.997167	0.0222425
45202	T2D-17A_GL0001954	182.31	12	1	Thermus thermophilus	7	Species	-0.0310058	0.671902		0.903532	0.103309	-0.196525	0.059438		0.351077	0.585497	0.165519	0.0944034		0.306225	0.540868	-0.160358	0.137363		0.72658	0.819768	-0.1338	0.110801		0.556745	0.683998	0.0265587	0.755459		0.941396	0.135771	-0.299319	0.0138566	*	0.189811	1.53015	-0.138961	0.24926		0.647116	0.710381
45793	T2D-53A_GL0103379	182.23	18	11	Ruminococcus lactaris	7	Species	-0.0493908	0.566229		0.86739	0.139994	0.0912261	0.420493		0.733206	0.246704	-0.140617	0.342249		0.606194	0.303689	-0.101557	0.294053		0.854889	0.478157	-0.114491	0.339488		0.738728	0.539056	-0.0129346	0.901646		0.973473	0.0608996	0.0261257	0.863048		0.961785	0.123007	0.127682	0.354576		0.718777	0.601164
29379	MH0330_GL0087566	182.15	16	1	Collinsella aerofaciens	7	Species	0.039778	0.62147		0.887102	0.120468	-0.139634	0.291533		0.633707	0.323749	0.179412	0.194734		0.451713	0.416548	0.0586532	0.616177		0.952872	0.23534	0.0773761	0.445652		0.800731	0.310465	0.018723	0.838367		0.957296	0.0751242	-0.102036	0.577943		0.849748	0.409409	-0.160689	0.301889		0.681519	0.644749
14306	MH0086_GL0104589	182.07	23	2	Subdoligranulum variabile	7	Species	-0.1304	0.219918		0.646901	0.300722	-0.267774	0.102071		0.435044	0.505646	0.137374	0.3183		0.583626	0.319286	0.133443	0.433994		0.926946	0.217337	-0.0448596	0.709077		0.927322	0.0730619	-0.178303	0.129891		0.593439	0.290399	-0.182233	0.366686		0.709735	0.2968	-0.315676	0.0895218		0.490106	0.514136
25489	MH0246_GL0124498	182.02	19	6	Bifidobacterium	6	Genus	-0.151867	0.153955		0.55916	0.350189	0.113271	0.355634		0.686649	0.283168	-0.265138	0.0431268	*	0.191629	0.659053	0.194693	0.176876		0.768323	0.515482	-0.0270644	0.842017		0.962444	0.0716576	-0.221757	0.0724399		0.469802	0.587139	0.238074	0.066099		0.352759	0.630341	0.0433811	0.746032		0.91937	0.114859
35272	MH0357_GL0155984	181.98	38	5	Ruminococcus bromii	7	Species	0.0678026	0.500713		0.836255	0.164416	-0.0626633	0.660923		0.875808	0.134035	0.130466	0.304796		0.571349	0.328434	0.00957005	0.951127		0.990454	0.0155606	0.0739373	0.516093		0.839311	0.12022	0.0643672	0.58063		0.888983	0.104659	-0.0565287	0.728572		0.920268	0.091914	-0.0660987	0.690399		0.902169	0.107475
25798	MH0251_GL0023414	181.94	15	1	Faecalibacterium prausnitzii	7	Species	-0.185927	0.104509		0.472987	0.399653	-0.246105	0.109645		0.444439	0.494515	0.060178	0.653129		0.823336	0.143117	-0.179782	0.29718		0.85551	0.646471	-0.301172	0.0327881	*	0.428838	1.08297	-0.12139	0.337353		0.792345	0.436501	-0.36135	0.0460883	*	0.314804	1.29936	-0.181568	0.279065		0.674111	0.652893
48860	V1.FI07_GL0164305	181.75	9	2	Clostridiales	4	Order	-0.0754253	0.26385		0.683172	0.273637	-0.0339822	0.646626		0.870519	0.140103	-0.0414431	0.658366		0.82608	0.140803	0.0138903	0.865748		0.981643	0.046434	-0.0665213	0.47316		0.817406	0.222375	-0.0804116	0.317092		0.782518	0.268809	-0.0250782	0.765492		0.932626	0.0838343	-0.0389685	0.647715		0.895185	0.130268
31387	MH0371_GL0055922	181.68	12	1	Bacteroides	6	Genus	0.241894	0.00678838	**	0.191647	0.678433	0.103558	0.429784		0.737886	0.241772	0.138336	0.230006		0.493684	0.385047	0.101438	0.461175		0.926946	0.272185	0.306919	0.00363203	**	0.295566	0.823544	0.205481	0.0376241	*	0.357165	0.551358	0.168583	0.301179		0.656193	0.452351	0.0671444	0.651184		0.895185	0.180166
13519	MH0071_GL0025193	181.66	20	4	Clostridiales	4	Order	0.0676952	0.461486		0.817156	0.179867	0.063168	0.4864		0.775228	0.212993	0.00452721	0.971059		0.989574	0.0115397	-0.0880536	0.406602		0.926879	0.301714	0.0112506	0.930362		0.985851	0.0385502	0.0993042	0.367392		0.804394	0.340264	0.00672343	0.942174		0.987749	0.0230377	0.094777	0.358634		0.723204	0.324752
21861	MH0192_GL0026361	181.66	10	5	Collinsella	6	Genus	0.0879853	0.389456		0.777519	0.210361	-0.0888307	0.513363		0.786522	0.199952	0.176816	0.208508		0.467728	0.403775	-0.0394245	0.785316		0.976538	0.211513	0.0627131	0.666396		0.90879	0.336457	0.102138	0.341793		0.795055	0.54797	-0.114103	0.548874		0.83557	0.612163	-0.0746784	0.590239		0.864527	0.40065
37360	NOM009_GL0086915	181.66	22	4	Clostridiales	4	Order	0.0981291	0.378703		0.773381	0.2152	-0.305955	0.0045481	**	0.152592	0.901141	0.404084	0.00820737	**	0.076564	0.87649	-0.226298	0.071349		0.703623	1.60067	-0.0469337	0.768215		0.934845	0.331976	0.179364	0.169267		0.654177	1.26869	-0.451018	0.000173528	***	0.0502147	3.19018	-0.22472	0.0413796	*	0.412442	1.58951
21398	MH0188_GL0146214	181.53	37	11	Collinsella	6	Genus	0.0654386	0.653705		0.899066	0.109436	-0.250778	0.141019		0.473817	0.454143	0.316217	0.128716		0.35901	0.48983	0.00300389	0.986889		0.99745	0.00529248	0.0673642	0.756309		0.934711	0.118687	0.0643603	0.687668		0.926516	0.113395	-0.248852	0.293419		0.648774	0.438447	-0.251856	0.145283		0.548661	0.44374
26795	MH0271_GL0147225	181.53	14	2	Clostridiales	4	Order	-0.07083	0.465672		0.819747	0.178184	0.0538458	0.642943		0.867858	0.141674	-0.124676	0.307297		0.5714	0.326719	-0.152778	0.251412		0.832006	0.264185	-0.168765	0.223305		0.66583	0.291829	-0.0159865	0.876485		0.966712	0.0276441	-0.0440888	0.771037		0.933551	0.0762388	0.108689	0.33946		0.707336	0.187946
11459	MH0037_GL0036274	181.4	16	8	Lachnospiraceae	5	Family	-0.0573039	0.403198		0.785272	0.204296	0.0762772	0.333482		0.671385	0.296593	-0.133581	0.069199		0.245323	0.589359	-0.0258661	0.795035		0.976538	0.0637064	-0.0738848	0.406651		0.77673	0.181973	-0.0480187	0.530051		0.875562	0.118267	0.0596964	0.467479		0.788786	0.147028	0.0855624	0.297657		0.681453	0.210734
36474	DOF003_GL0054447	181.15	2	1	Bacteria	1	Superkingdom	-0.0599439	0.438847		0.810265	0.189126	-0.294574	0.00646524	**	0.165376	0.862146	0.23463	0.0513627		0.21233	0.633813	0.0144024	0.888443		0.983015	0.0702126	-0.0507116	0.628684		0.891246	0.247221	-0.065114	0.465138		0.841479	0.317434	-0.285341	0.0472789	*	0.316331	1.39105	-0.299744	0.0156741	*	0.368805	1.46127
36562	N086A_GL0096767	180.87	10	1	Ruminococcaceae	7	Species	0.0768936	0.339114		0.740445	0.233811	0.125959	0.239775		0.580548	0.361295	-0.0490657	0.523873		0.747697	0.203219	0.0116891	0.928309		0.987586	0.025528	0.0843866	0.399869		0.774826	0.184293	0.0726975	0.38675		0.813252	0.158765	0.133452	0.292473		0.648424	0.291448	0.121763	0.262831		0.651222	0.26592
37372	NOM010_GL0041204	180.67	63	21	Bacteroides vulgatus	7	Species	0.246294	0.169343		0.580785	0.337385	-0.087914	0.694684		0.887034	0.119916	0.334208	0.162136		0.416126	0.449789	0.239184	0.32936		0.882209	0.478781	0.399617	0.0879213		0.53467	0.799925	0.160433	0.434272		0.833252	0.321144	0.0654091	0.803278		0.946929	0.130931	-0.173775	0.490682		0.798412	0.34785
8905	MH0012_GL0089216	180.67	37	2	Faecalibacterium	6	Genus	0.022366	0.84219		0.951526	0.048537	-0.153352	0.220045		0.556901	0.377151	0.175718	0.199799		0.45932	0.411774	0.24628	0.0971426		0.703755	0.817959	0.180238	0.237968		0.676189	0.598616	-0.0660421	0.59999		0.892931	0.219343	0.00451929	0.973141		0.993746	0.0150097	-0.24176	0.0634257		0.440933	0.802949
6953	MH0006_GL0057816	180.61	28	20	Bacteroides	6	Genus	0.193366	0.0925029		0.457573	0.414474	-0.00263632	0.986424		0.994153	0.00519487	0.196002	0.124996		0.353747	0.494785	-0.0425811	0.812922		0.976538	0.0886593	0.16607	0.26441		0.69479	0.34578	0.208651	0.0802672		0.475548	0.434439	-0.0299319	0.87928		0.966635	0.062322	0.0126492	0.935925		0.989295	0.0263372
27367	MH0277_GL0045137	180.45	6	2	Firmicutes	2	Phylum	0.141898	0.0885792		0.450683	0.41966	-0.147546	0.165328		0.504261	0.427527	0.289444	0.00774812	**	0.0757762	0.883484	0.262109	0.0221924	*	0.703623	0.746006	0.309917	0.00365752	**	0.295566	0.882074	0.0478078	0.602629		0.895434	0.136069	0.0204729	0.860315		0.961211	0.0582691	-0.241637	0.0390964	*	0.407694	0.687736
3388	DOM003_GL0003251	180.31	16	4	Bifidobacterium adolescentis	7	Species	-0.262805	0.00573068	**	0.176887	0.693214	0.0597323	0.410538		0.727157	0.252061	-0.322538	0.0193393	*	0.121192	0.768487	0.0858651	0.321188		0.868634	0.299205	-0.207764	0.170476		0.620602	0.723971	-0.293629	0.00664844	**	0.154569	1.02318	0.114774	0.287611		0.643324	0.39994	0.0289089	0.605556		0.873209	0.100736
5138	MH0002_GL0044921	180.24	8	5	Subdoligranulum variabile	7	Species	-0.00232769	0.959219		0.990388	0.0124643	-0.260453	0.00121004	**	0.101446	1.0404	0.258125	0.00511807	**	0.0620662	0.93302	0.000752277	0.989879		0.99745	0.00641984	-0.00184546	0.976367		0.994623	0.0157489	-0.00259774	0.960639		0.988615	0.0221688	-0.25997	0.0282781	*	0.256893	2.21856	-0.260723	0.00638592	**	0.24639	2.22498
47825	V1.CD49-0_GL0020460	179.94	8	4	Bifidobacterium	6	Genus	-0.00921356	0.874484		0.95451	0.0385084	0.117617	0.109642		0.444439	0.494519	-0.126831	0.0592952		0.227673	0.612628	0.0477711	0.581197		0.94802	0.223527	0.0214089	0.774042		0.936211	0.100175	-0.0263622	0.683191		0.926516	0.123352	0.14824	0.0809461		0.385078	0.693632	0.100469	0.197352		0.603174	0.470105
48417	V1.CD7-4_GL0101795	179.94	8	1	Lachnospiraceae bacterium 1_4_56FAA	7	Species	0.0331679	0.465999		0.819747	0.178053	0.0337653	0.647927		0.871052	0.139548	-0.000597444	0.994057		0.997504	0.00236901	0.0521066	0.409045		0.926879	0.44989	0.0665695	0.265088		0.694992	0.574764	0.014463	0.779868		0.949654	0.124874	0.067167	0.52357		0.820626	0.579922	0.0150604	0.861923		0.963497	0.130032
28743	MH0316_GL0146897	179.83	10	1	Fusicatenibacter saccharivorans	7	Species	-0.148864	0.134362		0.531027	0.368022	0.112058	0.389876		0.71068	0.263441	-0.260921	0.019404	*	0.121192	0.768049	-0.0047262	0.975414		0.996556	0.0128866	-0.151893	0.244665		0.68241	0.414157	-0.147167	0.156503		0.633515	0.401271	0.109028	0.50495		0.804514	0.29728	0.113754	0.387142		0.738986	0.310166
4428	MH0001_GL0020737	179.83	16	1	Prevotella copri	7	Species	-0.138938	0.328768		0.733943	0.238905	-0.250948	0.17949		0.523948	0.413398	0.112009	0.610061		0.79851	0.16246	0.116839	0.516576		0.9374	0.221617	-0.0640417	0.760812		0.934845	0.121473	-0.18088	0.243423		0.729441	0.34309	-0.176051	0.516392		0.815779	0.33393	-0.29289	0.140622		0.542567	0.555547
4818	MH0002_GL0025398	179.83	45	9	Clostridiales	4	Order	-0.0648892	0.596373		0.876261	0.129234	-0.00673421	0.962268		0.98465	0.0144425	-0.058155	0.718433		0.87283	0.11477	-0.1203	0.455508		0.926946	0.29853	-0.142004	0.377564		0.764708	0.352391	-0.0217047	0.880461		0.966712	0.0538613	-0.0838494	0.588241		0.853123	0.208077	0.0364503	0.82295		0.955911	0.0904533
17100	MH0131_GL0053906	179.6	12	4	Bifidobacterium	6	Genus	0.0653073	0.458323		0.816149	0.181145	0.334954	0.00154997	**	0.113117	1.01514	-0.269646	0.0204588	*	0.124966	0.761106	0.204487	0.074138		0.703623	0.992947	0.196389	0.102093		0.544832	0.953624	-0.00809812	0.934823		0.982569	0.0393229	0.466035	0.000312621	***	0.0657925	2.26297	0.261548	0.0178244	*	0.371744	1.27003
5067	MH0002_GL0040736	179.56	30	2	Subdoligranulum variabile	7	Species	-0.19702	0.205234		0.630449	0.310653	-0.343605	0.0891361		0.403028	0.526331	0.146586	0.414798		0.66305	0.260397	-0.178377	0.441536		0.926946	0.2677	-0.311364	0.133354		0.591871	0.467281	-0.132987	0.419173		0.827571	0.199581	-0.457949	0.0732397		0.368592	0.687271	-0.279573	0.173808		0.579906	0.419571
39829	O2.UC23-1_GL0031436	179.51	10	5	Firmicutes	2	Phylum	0.00530464	0.932		0.980273	0.0207997	-0.111362	0.207339		0.547934	0.387925	0.116667	0.213995		0.47618	0.398863	-0.0340636	0.695247		0.961934	0.144457	-0.016531	0.84762		0.962444	0.0701048	0.0175326	0.796054		0.950216	0.0743524	-0.133198	0.280337		0.635011	0.564866	-0.0991343	0.303654		0.681519	0.420409
40240	O2.UC29-2_GL0118672	179.51	8	6	Subdoligranulum variabile	7	Species	-0.125495	0.314975		0.723381	0.245865	-0.100561	0.52031		0.790885	0.196652	-0.0249346	0.89739		0.956472	0.0410222	0.0417817	0.783502		0.976538	0.122012	-0.0987122	0.576935		0.869011	0.288263	-0.140494	0.333165		0.790725	0.410275	-0.0737776	0.726197		0.919678	0.215448	-0.115559	0.516566		0.818515	0.33746
30070	MH0345_GL0007487	179.19	31	20	Clostridium	6	Genus	-0.268418	0.133018		0.52729	0.369318	-0.335081	0.0851524		0.393469	0.533202	0.0666636	0.762838		0.897533	0.0960311	-0.0536695	0.816838		0.976538	0.0685328	-0.302821	0.231821		0.669994	0.386684	-0.249152	0.212534		0.709979	0.318152	-0.369485	0.116009		0.441411	0.47181	-0.315815	0.110699		0.504467	0.403277
1137	V1.CD7-0-PN_GL0011608	178.99	4	1	Bacteria	1	Superkingdom	-0.107456	0.0667336		0.411233	0.452615	0.098542	0.12919		0.458248	0.468428	-0.205998	0.00264271	**	0.0430836	1.00934	0.0642963	0.424646		0.926946	0.421578	-0.0662409	0.393819		0.774826	0.434329	-0.130537	0.0478958	*	0.403196	0.855907	0.139758	0.0485397	*	0.316975	0.916363	0.0754613	0.256338		0.648154	0.494785
14952	MH0088_GL0127119	178.99	6	2	Bacteria	1	Superkingdom	0.0275526	0.504282		0.836255	0.163044	0.0090283	0.850693		0.952166	0.0574751	0.0185243	0.715304		0.871082	0.116105	0.0280218	0.620192		0.952872	0.232306	0.0455153	0.372509		0.760458	0.37733	0.0174935	0.723361		0.936289	0.145025	0.026991	0.551628		0.836292	0.22376	-0.0010308	0.985405		0.997905	0.00854554
41436	O2.UC44-0_GL0123350	178.95	11	7	Bacteria	1	Superkingdom	0.0922453	0.234397		0.658916	0.291396	0.14404	0.190532		0.532913	0.402963	-0.0517944	0.606457		0.798396	0.164106	0.0867152	0.459556		0.926946	0.234568	0.147832	0.138658		0.594434	0.39989	0.0611167	0.464742		0.841479	0.165323	0.199626	0.162307		0.507936	0.539996	0.112911	0.342155		0.709533	0.305428
21051	MH0188_GL0025027	178.84	19	6	Bifidobacterium	6	Genus	-0.0175784	0.848094		0.951526	0.0466978	0.221814	0.0444822	*	0.306477	0.625681	-0.239392	0.0330451	*	0.164869	0.696471	0.173804	0.173316		0.767219	0.534198	0.0938342	0.448776		0.800731	0.288406	-0.0799694	0.426721		0.831539	0.245792	0.333226	0.0131331	*	0.186078	1.0242	0.159423	0.15242		0.555673	0.489998
47393	V1.CD34-0_GL0135713	178.84	18	3	Dorea formicigenerans	7	Species	0.0459886	0.71768		0.915369	0.0881754	-0.436822	0.00679367	**	0.165614	0.856572	0.48281	0.00522323	**	0.0629781	0.930623	-0.144767	0.407174		0.926879	0.315446	-0.0468108	0.794158		0.946692	0.102	0.0979562	0.475616		0.84447	0.213446	-0.529621	0.0145276	*	0.191166	1.15404	-0.384854	0.0186347	*	0.377191	0.838594
6504	MH0004_GL0011688	178.84	5	2	Faecalibacterium prausnitzii	7	Species	-0.157081	0.0698308		0.415594	0.447438	-0.0871044	0.439895		0.743326	0.236477	-0.0699766	0.515829		0.743089	0.207192	-0.00620657	0.960724		0.994667	0.0149927	-0.16106	0.164633		0.616731	0.38906	-0.154853	0.0980858		0.524868	0.374067	-0.091083	0.529436		0.824239	0.220022	-0.0848764	0.474103		0.793099	0.20503
25670	MH0217_GL0037553	178.81	45	1	Fusicatenibacter saccharivorans	7	Species	0.00732542	0.875784		0.954935	0.0381061	0.145204	0.0121516	*	0.198936	0.789503	-0.137879	0.0217462	*	0.13076	0.753055	-0.0941569	0.143402		0.730631	0.386846	-0.0530316	0.385712		0.770425	0.217882	0.0411253	0.438768		0.835394	0.168964	0.0848475	0.182096		0.531717	0.348598	0.179004	0.00509331	**	0.225353	0.735444
5104	MH0002_GL0042469	178.68	10	2	Bacteroides	6	Genus	0.100125	0.106124		0.473381	0.397767	0.107038	0.255066		0.595841	0.349647	-0.0069128	0.919138		0.966428	0.0322924	0.138703	0.178804		0.769388	0.329559	0.189037	0.0397776	*	0.456168	0.449153	0.0503342	0.283881		0.762146	0.119594	0.19595	0.171782		0.521323	0.465578	0.057247	0.469805		0.789832	0.136019
5580	MH0002_GL0075547	178.65	19	17	Ruminococcaceae bacterium D16	7	Species	-0.0227588	0.86015		0.951526	0.0429505	-0.164652	0.343603		0.676003	0.290389	0.141893	0.393149		0.646912	0.272774	0.109305	0.566194		0.947698	0.38158	0.0473088	0.763493		0.934845	0.165153	-0.0619966	0.676565		0.92634	0.216427	-0.0945842	0.637218		0.87583	0.330189	-0.20389	0.304919		0.682301	0.711769
38232	O2.UC11-1_GL0127896	178.58	18	5	Bifidobacterium bifidum	7	Species	-0.0709227	0.659351		0.901593	0.107528	0.175855	0.314543		0.654975	0.308548	-0.246778	0.268325		0.533652	0.35463	0.167536	0.390728		0.922153	0.280121	0.0364722	0.868776		0.962444	0.0609816	-0.131064	0.493688		0.855336	0.219139	0.28325	0.147223		0.491463	0.473595	0.115714	0.561164		0.846316	0.193474
222	206672.BL0951	178.55	43	7	Bifidobacterium	6	Genus	0.0137764	0.907239		0.972792	0.0284042	0.314489	0.0432506	*	0.300676	0.62949	-0.300713	0.0408428	*	0.185394	0.666797	0.265921	0.121786		0.703755	0.805384	0.184238	0.22264		0.665047	0.557996	-0.0816822	0.529026		0.875374	0.247388	0.484951	0.0106092	*	0.164099	1.46875	0.21903	0.18154		0.585328	0.66337
2505	206672.BL0951	178.55	33	1	Bifidobacterium	6	Genus	-0.0336431	0.688361		0.906976	0.097824	0.237637	0.0181701	*	0.226149	0.741071	-0.271281	0.0092627	**	0.081255	0.861701	0.185426	0.107523		0.703755	0.476882	0.0852194	0.434729		0.794944	0.219169	-0.100206	0.290078		0.763917	0.257712	0.3565	0.00191912	**	0.10332	0.916855	0.171074	0.104865		0.502149	0.439973
17888	MH0131_GL0059554	178.53	15	3	Clostridiales	4	Order	-0.138935	0.168459		0.579468	0.338096	0.0202966	0.887646		0.961656	0.0431361	-0.159232	0.102378		0.316851	0.527793	-0.307494	0.0639316		0.703623	0.443356	-0.336047	0.00370255	**	0.295566	0.484524	-0.0285524	0.780808		0.949654	0.0411678	-0.176815	0.278126		0.634586	0.254938	0.130679	0.380602		0.737617	0.188418
47889	O2.UC24-2_GL0074155	178.15	8	2	Bacteria	1	Superkingdom	0.102492	0.332631		0.735589	0.236991	0.17225	0.205782		0.546958	0.389279	-0.0697577	0.52982		0.752014	0.200302	-0.242697	0.131457		0.718368	0.530101	-0.0530827	0.674828		0.912515	0.115944	0.189614	0.103294		0.539785	0.414157	0.016675	0.907813		0.976066	0.0364217	0.259372	0.0741241		0.467568	0.566523
5899	MH0003_GL0040419	178.1	4	3	Ruminococcus bromii	7	Species	0.100218	0.102647		0.470806	0.401856	0.0161631	0.842673		0.948827	0.0606032	0.0840547	0.274956		0.539426	0.349689	0.0536654	0.552791		0.946938	0.203321	0.134619	0.0880968		0.53467	0.510028	0.0809533	0.231621		0.717809	0.306706	0.050564	0.613531		0.869886	0.191571	-0.0031014	0.972109		0.997167	0.0117502
5913	MH0003_GL0042541	178.01	22	11	Bacteroides	6	Genus	0.348795	0.00794101	**	0.19982	0.664564	-0.0283604	0.836023		0.944892	0.0632022	0.377155	0.018813	*	0.120978	0.772091	0.140863	0.401701		0.924392	0.23052	0.439091	0.0141908	*	0.348673	0.718566	0.298228	0.0473815	*	0.403196	0.488046	0.0619364	0.661145		0.88508	0.101358	-0.0789266	0.592374		0.866295	0.129162
837	MH0003_GL0042541	178.01	22	4	Bacteroides	6	Genus	0.0971919	0.449549		0.811337	0.184715	-0.0637739	0.710345		0.896064	0.113457	0.160966	0.317436		0.583626	0.319864	0.0386746	0.840111		0.977218	0.0739262	0.121983	0.447882		0.800731	0.23317	0.0833087	0.563935		0.885992	0.159244	-0.0389825	0.84903		0.95561	0.0745149	-0.0776571	0.683838		0.902169	0.148441
39100	O2.UC18-1_GL0200164	177.83	23	2	Blautia obeum	7	Species	-0.0352599	0.73186		0.916505	0.0835596	0.0665106	0.620451		0.857519	0.151361	-0.101771	0.424862		0.671828	0.254777	-0.115651	0.444498		0.926946	0.208131	-0.109395	0.392351		0.774826	0.196873	0.00625572	0.957276		0.988446	0.0112581	-0.00762457	0.960434		0.990846	0.0137216	0.108026	0.471874		0.792202	0.194409
46606	V1.CD18-0_GL0025638	177.83	17	4	Clostridiales	4	Order	-0.021621	0.824974		0.950156	0.0539167	-0.0578157	0.677156		0.88343	0.127212	0.0361947	0.789424		0.91148	0.0849793	-0.19626	0.169396		0.763717	0.588275	-0.147428	0.268635		0.701708	0.441907	0.0488312	0.631651		0.905895	0.146368	-0.183623	0.337037		0.686831	0.550398	0.0126364	0.930493		0.985854	0.0378769
7547	MH0006_GL0216537	177.78	30	23	Clostridiales	4	Order	-0.0119819	0.917479		0.975628	0.0252562	-0.0919132	0.523962		0.793241	0.194927	0.0799312	0.599265		0.794685	0.167404	-0.0554585	0.72917		0.97124	0.304476	-0.0475322	0.740869		0.932544	0.260959	0.00792625	0.954038		0.988041	0.0435164	-0.127463	0.416021		0.75359	0.699794	-0.072005	0.670114		0.902169	0.395319
31858	MH0381_GL0006444	177.71	6	6	Subdoligranulum variabile	7	Species	-0.0157017	0.87661		0.954935	0.0378505	-0.174235	0.207188		0.547934	0.388056	0.158533	0.262962		0.52925	0.35869	0.150766	0.291912		0.854742	0.457076	0.0809434	0.499859		0.832285	0.245395	-0.0698229	0.562592		0.885987	0.211681	-0.0775897	0.61797		0.871786	0.235227	-0.228356	0.166398		0.572322	0.692303
846	411903.COLAER_00124	177.71	2	1	Bacteria	1	Superkingdom	-0.18776	0.00571265	**	0.176887	0.693487	0.0783814	0.310173		0.650408	0.311375	-0.266141	0.000955338	***	0.0266459	1.12173	-0.0828699	0.375287		0.906879	0.68102	-0.240882	0.0125129	*	0.344851	1.97955	-0.158012	0.0262556	*	0.314406	1.29853	0.0252597	0.794349		0.944003	0.207583	0.10813	0.140232		0.541967	0.888603
29550	MH0334_GL0101490	177.7	27	16	Ruminococcus	6	Genus	0.0741133	0.627988		0.887914	0.118218	-0.0376287	0.837906		0.94622	0.0624659	0.111742	0.510288		0.73971	0.209949	0.156622	0.48393		0.929708	0.224149	0.174512	0.377324		0.764708	0.249752	0.0178902	0.916009		0.978622	0.0256035	0.0627697	0.756809		0.931156	0.0898328	-0.0938518	0.62783		0.887966	0.134316
3019	DLM018_GL0068485	177.7	37	5	[Eubacterium] rectale	7	Species	-0.028817	0.8439		0.951526	0.0480041	-0.0492508	0.795127		0.929656	0.0792962	0.0204338	0.923808		0.96745	0.0304213	-0.234598	0.223214		0.801618	0.544223	-0.1792	0.361726		0.753574	0.415711	0.0553975	0.742002		0.939329	0.128512	-0.199634	0.408546		0.748839	0.463114	0.0349637	0.870505		0.966698	0.0811094
13566	MH0071_GL0061702	177.57	14	2	Clostridiales	4	Order	-0.0905944	0.0799215		0.432231	0.43181	0.191227	0.0111485	*	0.198936	0.799646	-0.281821	2.22583e-05	***	0.00523966	1.50466	-0.0611518	0.454543		0.926946	0.273124	-0.129794	0.0068763	**	0.344851	0.579704	-0.0686425	0.276928		0.762146	0.30658	0.152027	0.0299442	*	0.263577	0.679002	0.213179	0.0221758	*	0.395543	0.952126
42919	O2.UC8-1_GL0096881	177.39	12	2	Dorea longicatena	7	Species	-0.0269642	0.590105		0.876261	0.13145	-0.0270391	0.765986		0.915357	0.090901	7.49239e-05	0.999418		0.999418	0.000232068	-0.0155936	0.815804		0.976538	0.0812933	-0.0369601	0.606554		0.882573	0.192682	-0.0213665	0.69569		0.927725	0.111389	-0.037035	0.792943		0.943301	0.193073	-0.0214414	0.839028		0.958817	0.11178
44233	MH0247_GL0160639	177.39	7	1	Ruminococcus	6	Genus	-0.0643743	0.339649		0.740445	0.23355	0.0787891	0.35195		0.682248	0.285362	-0.143163	0.13655		0.375879	0.479761	-0.0666022	0.454066		0.926946	0.265076	-0.107068	0.257142		0.689144	0.42613	-0.0404659	0.590871		0.890862	0.161054	0.0360954	0.744842		0.925556	0.143659	0.102698	0.263709		0.651533	0.408735
14687	O2.UC48-1_GL0075703	177.3	14	1	Clostridium	6	Genus	-0.0488916	0.532871		0.852027	0.152234	-0.04418	0.690097		0.885083	0.121818	-0.00471156	0.968332		0.988401	0.0126276	-0.0394925	0.716515		0.967543	0.144271	-0.0742073	0.503685		0.832285	0.271088	-0.0347148	0.680281		0.926516	0.126817	-0.0694958	0.660299		0.88508	0.253877	-0.0300032	0.801469		0.9476	0.109605
5151	MH0002_GL0046092	177.16	19	2	Subdoligranulum variabile	7	Species	-0.0802592	0.326201		0.733004	0.240185	-0.151577	0.241021		0.580548	0.360327	0.0713174	0.532863		0.753553	0.198817	0.0864017	0.506483		0.932746	0.219038	-0.0248735	0.755889		0.934711	0.0630572	-0.111275	0.256021		0.742669	0.282096	-0.0961909	0.519822		0.819072	0.243855	-0.182593	0.244729		0.642034	0.462894
32029	MH0383_GL0119529	177.12	28	5	Ruminococcus bromii	7	Species	0.221739	0.0945629		0.457865	0.411823	-0.0296607	0.864492		0.95534	0.0521073	0.2514	0.177748		0.435435	0.433283	0.12298	0.498805		0.932746	0.287767	0.300573	0.0952142		0.53467	0.703325	0.177593	0.228891		0.715092	0.415558	0.0491726	0.828286		0.94754	0.115061	-0.0738073	0.699259		0.902169	0.172705
20508	MH0176_GL0069272	177.1	6	1	Roseburia faecis	7	Species	-0.118607	0.260188		0.67845	0.275766	-0.0336549	0.806645		0.935418	0.0747423	-0.0849521	0.496463		0.727874	0.216898	-0.212247	0.173484		0.767219	0.426109	-0.254663	0.0717534		0.50643	0.511263	-0.0424157	0.698866		0.928791	0.085154	-0.169711	0.331886		0.680754	0.340713	0.0425364	0.758883		0.92424	0.0853964
21320	MH0188_GL0118830	177.04	4	1	Bifidobacteriaceae	5	Family	0.0591562	0.412992		0.790919	0.20005	0.218018	0.017584	*	0.220037	0.745088	-0.158862	0.0268203	*	0.147274	0.72501	0.172352	0.118269		0.703755	0.86236	0.169638	0.0492178	*	0.458858	0.848781	-0.0027138	0.972739		0.993325	0.0135785	0.3285	0.000617541	***	0.0687764	1.64364	0.156148	0.102819		0.502149	0.781285
38221	O2.UC11-1_GL0109556	177.04	2	2	Firmicutes	2	Phylum	0.0291552	0.512564		0.840358	0.15988	-0.131864	0.029052	*	0.26795	0.682058	0.161019	0.0157799	*	0.109564	0.794841	6.98332e-05	0.999081		0.999332	0.000329969	0.0292	0.626771		0.890168	0.137973	0.0291301	0.56491		0.885992	0.137643	-0.131819	0.0957223		0.408098	0.622858	-0.131889	0.0522871		0.423233	0.623188
41311	MH0354_GL0031183	176.99	16	1	Faecalibacterium prausnitzii	7	Species	-0.223634	0.0318488	*	0.332117	0.53235	-0.346914	0.0223016	*	0.234674	0.715669	0.12328	0.234738		0.498092	0.3811	-0.257497	0.129904		0.718368	0.574299	-0.388696	0.00324666	**	0.295566	0.866914	-0.131199	0.19026		0.681814	0.292615	-0.511976	0.00967306	**	0.159756	1.14187	-0.254479	0.0867349		0.489735	0.567567
41826	O2.UC48-0_GL0101313	176.87	18	3	Clostridiales	4	Order	-0.0331723	0.742698		0.921933	0.0800525	0.0378564	0.788074		0.928446	0.0820932	-0.0710287	0.606324		0.798396	0.164167	-0.188718	0.199727		0.780938	0.50756	-0.154145	0.233396		0.672415	0.414576	0.0345725	0.756833		0.941396	0.0929833	-0.0831164	0.640897		0.875843	0.223543	0.105601	0.497588		0.800429	0.284017
8049	NLM023_GL0002693	176.66	2	1	Faecalibacterium prausnitzii	7	Species	-0.161168	0.0647591		0.410423	0.456021	-0.162387	0.134675		0.465943	0.46168	0.00121817	0.989421		0.994577	0.00421734	0.0618486	0.635876		0.955111	0.133795	-0.121522	0.235442		0.674565	0.262884	-0.18337	0.0681656		0.461413	0.396679	-0.12274	0.252084		0.610764	0.26552	-0.184589	0.130235		0.530801	0.399315
9275	MH0012_GL0199057	176.56	14	8	Bacteroidales	4	Order	0.16421	0.0667761		0.411233	0.452543	-0.0332464	0.7739		0.920433	0.0877369	0.197456	0.094626		0.306251	0.540491	0.171851	0.17011		0.763717	0.595608	0.274371	0.0246251	*	0.409888	0.950923	0.102519	0.286386		0.762146	0.355315	0.0769147	0.603983		0.861189	0.266574	-0.0949366	0.436617		0.767702	0.329034
20042	MH0161_GL0142425	176.44	20	5	Bifidobacterium adolescentis	7	Species	-0.217939	0.0176524	*	0.261845	0.590832	0.0880175	0.420795		0.733206	0.246542	-0.305957	0.00805728	**	0.0764451	0.878735	0.238509	0.0536632		0.703623	0.467901	-0.0650488	0.588283		0.873557	0.127611	-0.303558	0.00276422	**	0.118503	0.595512	0.240908	0.0709923		0.365062	0.472607	0.00239888	0.982628		0.997167	0.00470607
5217	MH0002_GL0050528	176.44	10	6	Eubacteriaceae bacterium CHKCI005	7	Species	-0.0350803	0.732361		0.916505	0.0833974	-0.252107	0.0842011		0.393469	0.534882	0.217027	0.126491		0.355805	0.492779	-0.0700434	0.643667		0.955111	0.222885	-0.0799799	0.53959		0.852082	0.254503	-0.00993647	0.931002		0.981006	0.0316187	-0.297007	0.112303		0.43621	0.945102	-0.226963	0.164314		0.568703	0.722218
16332	MH0108_GL0033589	176.41	13	1	Bacteroides	6	Genus	-0.0324021	0.767448		0.927964	0.0721052	0.417392	0.00454553	**	0.152592	0.901203	-0.449794	0.00332793	**	0.0484539	0.983052	0.130756	0.39568		0.922153	0.289365	0.0514161	0.7206		0.929746	0.113784	-0.0793402	0.520846		0.873337	0.175581	0.50121	0.00715261	**	0.143206	1.10918	0.370454	0.0215947	*	0.393635	0.819819
9100	MH0012_GL0150149	176.4	21	19	[Eubacterium] rectale	7	Species	-0.16072	0.27685		0.700376	0.266245	-0.606379	0.000519179	***	0.0796613	1.1245	0.445659	0.0336085	*	0.166603	0.69413	-0.12861	0.479362		0.927784	0.305057	-0.243162	0.256489		0.689144	0.576767	-0.114552	0.492601		0.854851	0.271711	-0.688821	0.00285503	**	0.104648	1.63385	-0.560211	0.00240369	**	0.202324	1.32879
22834	MH0200_GL0099907	176.38	34	1	Clostridiales	4	Order	0.00310527	0.952545		0.987931	0.0145063	0.16064	0.0592789		0.351077	0.585876	-0.157535	0.0805533		0.271838	0.565939	-0.110185	0.133722		0.719923	0.648952	-0.0675264	0.275964		0.701708	0.397706	0.042659	0.488837		0.853186	0.251246	0.0900088	0.417815		0.755475	0.53012	0.200194	0.0519561		0.423233	1.17907
48316	V1.CD7-0-PN_GL0007988	176.38	6	1	Bifidobacterium	6	Genus	-0.172087	0.0113436	*	0.225148	0.632326	0.0630039	0.322413		0.662865	0.303523	-0.23509	0.00816442	**	0.0765208	0.877129	0.0666679	0.397848		0.922153	0.3396	-0.129351	0.190428		0.641222	0.6589	-0.196019	0.0113966	*	0.20639	0.9985	0.10574	0.163541		0.507936	0.538628	0.0390718	0.524587		0.823335	0.199028
10347	MH0020_GL0046761	176.32	15	1	Faecalibacterium prausnitzii	7	Species	-0.297842	0.00371333	**	0.165315	0.730218	-0.100205	0.467051		0.766825	0.2226	-0.197637	0.154825		0.407295	0.457949	0.132482	0.356333		0.894744	0.346757	-0.212918	0.104594		0.549167	0.55729	-0.3454	0.00268883	**	0.117446	0.904047	-0.0152806	0.931107		0.983354	0.0399952	-0.147763	0.33285		0.700382	0.386752
18290	MH0131_GL0175176	176.23	36	15	Collinsella	6	Genus	0.0280136	0.822687		0.948843	0.0546333	-0.167841	0.358188		0.68928	0.281656	0.195854	0.242107		0.506303	0.375068	0.0308185	0.872983		0.981643	0.0513021	0.0477691	0.77462		0.936421	0.0795188	0.0169505	0.895968		0.97333	0.0282167	-0.148085	0.552766		0.836374	0.24651	-0.178904	0.352694		0.716845	0.297813
28059	MH0293_GL0191088	176.09	30	1	Faecalibacterium prausnitzii	7	Species	-0.192338	0.154343		0.55916	0.349855	-0.150426	0.327364		0.668248	0.300404	-0.0419121	0.818373		0.927408	0.0730638	0.1119	0.51141		0.935161	0.386858	-0.120608	0.533271		0.846143	0.416964	-0.232507	0.124557		0.58788	0.803822	-0.0786956	0.692268		0.899831	0.272066	-0.190595	0.233508		0.634958	0.658924
19060	MH0206_GL0137451	175.93	27	3	Clostridiales	4	Order	-0.111192	0.0997304		0.466877	0.405376	-0.242618	0.00303594	**	0.131601	0.944818	0.131426	0.0593909		0.227673	0.612388	-0.029281	0.768456		0.976538	0.117832	-0.129962	0.13725		0.593896	0.522987	-0.100681	0.175162		0.66694	0.405156	-0.261388	0.00387062	**	0.114878	1.05187	-0.232107	0.00602223	**	0.240005	0.934035
21098	MH0188_GL0041350	175.88	5	1	Collinsella	6	Genus	0.0354194	0.569758		0.868328	0.13872	-0.0331811	0.706918		0.894271	0.114866	0.0686005	0.439969		0.682203	0.246492	0.032657	0.71823		0.967813	0.177306	0.0563534	0.528011		0.843948	0.305962	0.0236964	0.709541		0.931277	0.128656	-0.0122471	0.923426		0.981145	0.0664937	-0.0449041	0.619454		0.882483	0.2438
21257	MH0188_GL0099623	175.6	5	4	Bifidobacterium	6	Genus	-0.107834	0.100031		0.466877	0.40501	0.216683	0.00416214	**	0.152592	0.910823	-0.324517	0.00032838	***	0.0168376	1.23468	0.186822	0.0226331	*	0.703623	1.22596	0.0119233	0.89537		0.970404	0.0782427	-0.174899	0.0159945	*	0.242009	1.14772	0.336441	0.000564226	***	0.0687764	2.20779	0.149619	0.0399641	*	0.410612	0.981826
39325	O2.UC20-1_GL0031256	175.6	29	3	Clostridium	6	Genus	-0.000596835	0.993874		0.997753	0.00187163	-0.143834	0.145239		0.478396	0.449277	0.143237	0.214792		0.47618	0.398158	-0.00447589	0.964369		0.994941	0.0158498	-0.003466	0.973798		0.993687	0.0122736	0.0010099	0.991143		0.99687	0.00357619	-0.146703	0.241028		0.603221	0.519496	-0.142227	0.210512		0.610695	0.503647
5063	MH0002_GL0040561	175.51	15	12	Subdoligranulum variabile	7	Species	-0.0430618	0.717215		0.915299	0.0883273	-0.388411	0.012768	*	0.198936	0.783642	0.345349	0.0191637	*	0.121192	0.769679	-0.0883304	0.612913		0.952285	0.209289	-0.0996839	0.502755		0.832285	0.236189	-0.0113535	0.932959		0.982173	0.0269008	-0.445033	0.0136984	*	0.188761	1.05445	-0.356702	0.0387641	*	0.407694	0.845165
52674	V1.UC58-4_GL0166559	175.51	9	7	Clostridiales	4	Order	-0.110551	0.15215		0.557321	0.351755	0.0399119	0.677045		0.88343	0.127258	-0.150463	0.0876027		0.288889	0.552764	-0.00919952	0.9358		0.987586	0.0396859	-0.116448	0.197108		0.645469	0.502347	-0.107249	0.236427		0.72207	0.462661	0.0340147	0.715049		0.913125	0.146737	0.0432143	0.696055		0.902169	0.186423
8518	MH0011_GL0094125	175.51	11	4	Lachnospiraceae	5	Family	-0.0607686	0.385236		0.777351	0.212249	0.0546221	0.491889		0.778523	0.210306	-0.115391	0.202672		0.46089	0.409107	-0.00184597	0.98404		0.996679	0.00960358	-0.061952	0.515402		0.839069	0.322303	-0.060106	0.455472		0.841479	0.3127	0.0534388	0.558546		0.840178	0.278014	0.0552847	0.52418		0.823254	0.287617
34807	MH0440_GL0094644	175.48	17	1	Bifidobacterium	6	Genus	-0.0848534	0.44784		0.811337	0.185416	0.253266	0.0350083	*	0.288061	0.657738	-0.338119	0.0143195	*	0.101515	0.807254	0.196289	0.176976		0.768323	0.415842	0.040973	0.78964		0.945815	0.0868021	-0.155316	0.219304		0.710718	0.32904	0.379092	0.00504484	**	0.124257	0.803114	0.182803	0.129621		0.530164	0.387272
11657	MH0440_GL0107938	175.44	8	1	Bifidobacterium	6	Genus	-0.0884097	0.422577		0.798585	0.195954	0.229569	0.0427528	*	0.299849	0.631057	-0.317978	0.0405435	*	0.184682	0.66784	0.0938669	0.462478		0.926946	0.201098	-0.0282386	0.862823		0.962444	0.0604975	-0.122105	0.331834		0.790725	0.261595	0.28974	0.0478894	*	0.316975	0.62073	0.195873	0.0886671		0.490106	0.419632
163	199310.c1093	175.39	21	8	Enterobacteriaceae	5	Family	0.317729	0.143574		0.541326	0.3594	0.609159	0.0610787		0.352602	0.581637	-0.29143	0.235341		0.498457	0.380602	0.374613	0.292337		0.854742	0.438977	0.557866	0.0365766	*	0.441015	0.653716	0.183253	0.406168		0.821205	0.214738	0.849296	0.0435034	*	0.310835	0.995217	0.474683	0.161073		0.567504	0.55624
11707	O2.UC56-2_GL0021579	175.33	4	1	Firmicutes	2	Phylum	0.0627429	0.379238		0.773381	0.214957	0.0266601	0.772644		0.920433	0.0882384	0.0360828	0.703482		0.862129	0.121169	-0.0504804	0.6155		0.952872	0.204199	0.0303837	0.712064		0.927562	0.122905	0.0808641	0.353428		0.797854	0.327104	-0.0056991	0.951983		0.988269	0.0230535	0.0447813	0.690274		0.902169	0.181145
43889	SZEY-35A_GL0096220	175.21	27	6	Fusicatenibacter saccharivorans	7	Species	-0.070692	0.614672		0.885574	0.122826	0.145592	0.396522		0.717146	0.259741	-0.216284	0.292431		0.558562	0.337058	0.0362375	0.838893		0.977218	0.0773438	-0.0474628	0.801973		0.949276	0.101303	-0.0837003	0.615036		0.897073	0.178647	0.168822	0.420364		0.757438	0.360326	0.132584	0.506582		0.809151	0.282982
9546	MH0014_GL0001665	175.15	24	3	Proteobacteria	2	Phylum	0.162558	0.257477		0.67811	0.277355	0.239824	0.257837		0.598787	0.347591	-0.0772665	0.553623		0.769724	0.188795	0.188477	0.446981		0.926946	0.328504	0.283376	0.133108		0.591871	0.493907	0.0948992	0.459141		0.841479	0.165403	0.360643	0.210594		0.566891	0.628578	0.172166	0.381053		0.737617	0.300074
14369	MH0087_GL0014198	175.02	40	2	Clostridiales	4	Order	-0.0211335	0.810396		0.946388	0.058493	-0.034289	0.748211		0.906388	0.0980456	0.0131555	0.905247		0.959545	0.037865	-0.251618	0.0350269	*	0.703623	0.638974	-0.182427	0.115769		0.562417	0.463266	0.069191	0.478558		0.84447	0.175708	-0.195583	0.11299		0.436903	0.496674	0.0560355	0.617307		0.882272	0.1423
38441	O2.UC12-1_GL0097363	174.94	14	2	Roseburia faecis	7	Species	-0.130983	0.252316		0.669853	0.280414	0.0500738	0.709282		0.895793	0.113893	-0.181057	0.263355		0.52925	0.358391	-0.0942814	0.513096		0.936764	0.222529	-0.19142	0.241894		0.679883	0.451802	-0.0971386	0.452087		0.841479	0.229273	-0.010363	0.952703		0.988574	0.0244594	0.0839184	0.561627		0.846319	0.19807
15507	MH0097_GL0102099	174.9	6	1	Firmicutes	2	Phylum	-0.0168028	0.813356		0.947147	0.0575622	0.0106636	0.918039		0.97355	0.031417	-0.0274664	0.744947		0.888487	0.103536	-0.0563504	0.623734		0.952872	0.160559	-0.0529249	0.511833		0.836572	0.150798	0.00342558	0.965487		0.989117	0.00976048	-0.0254585	0.834495		0.951185	0.0725386	0.030892	0.790915		0.942826	0.0880202
21082	MH0188_GL0036380	174.77	7	1	Bifidobacterium	6	Genus	-0.116667	0.239529		0.66409	0.288191	0.226689	0.0335673	*	0.284443	0.663267	-0.343356	0.00560856	**	0.064919	0.922207	0.29827	0.0172164	*	0.672238	0.905522	0.0745324	0.600192		0.882513	0.226274	-0.223738	0.0339163	*	0.353677	0.679248	0.417888	0.00252097	**	0.104648	1.26867	0.119618	0.17939		0.584741	0.363148
5166	MH0417_GL0234799	174.64	4	3	Bacteria	1	Superkingdom	-0.000834015	0.988607		0.995835	0.00348072	-0.10384	0.199108		0.539242	0.39517	0.103006	0.253143		0.518986	0.36628	-0.113081	0.143777		0.730631	0.690763	-0.0733221	0.364584		0.753574	0.447892	0.0397593	0.539458		0.878232	0.242872	-0.176328	0.116327		0.441411	1.07711	-0.0632469	0.475121		0.793099	0.386347
50916	V1.UC23-0_GL0105019	174.57	3	3	Collinsella	6	Genus	-0.0597725	0.216439		0.642379	0.30303	0.0983061	0.225831		0.566414	0.372396	-0.158079	0.0688368		0.245263	0.590159	0.00673911	0.922512		0.987586	0.0389475	-0.0554526	0.3972		0.774826	0.320478	-0.0621917	0.23718		0.723277	0.359426	0.102626	0.390355		0.729441	0.593109	0.095887	0.300474		0.681453	0.554161
31901	MH0381_GL0182582	174.47	8	3	Clostridiales	4	Order	0.0533252	0.335866		0.73807	0.235399	0.0142648	0.850504		0.952166	0.0575489	0.0390604	0.560324		0.773034	0.185601	-0.0967957	0.25025		0.832006	0.482249	-0.0087233	0.896403		0.970711	0.0434606	0.0880724	0.151731		0.632311	0.438788	-0.0477837	0.59405		0.854209	0.238065	0.049012	0.554527		0.842895	0.244184
14139	MH0086_GL0037367	174.24	10	1	Faecalibacterium prausnitzii	7	Species	0.042567	0.457894		0.816031	0.181318	-0.000706632	0.992973		0.996943	0.00268884	0.0432736	0.578408		0.785025	0.177077	-0.0249862	0.768237		0.976538	0.152076	0.0265502	0.734812		0.932099	0.161595	0.0515364	0.393274		0.818732	0.313671	-0.0167234	0.879367		0.966635	0.101785	0.00826277	0.921788		0.985277	0.0502904
34870	MH0441_GL0053560	174.23	41	38	[Eubacterium] hallii	7	Species	0.327816	0.0918753		0.457573	0.415291	0.197746	0.430097		0.737886	0.241607	0.13007	0.522156		0.747107	0.204064	0.110288	0.713233		0.967543	0.125561	0.398513	0.0836201		0.52544	0.453704	0.288226	0.186738		0.681814	0.328142	0.268443	0.313551		0.669622	0.30562	0.158155	0.566461		0.849324	0.180058
29568	MH0335_GL0013364	174.21	15	8	Veillonella	6	Genus	0.153758	0.125965		0.513403	0.376298	0.341385	0.0119903	*	0.198936	0.79108	-0.187627	0.0689277		0.245263	0.589958	0.195406	0.213627		0.786585	0.432868	0.279018	0.0242296	*	0.409888	0.618087	0.0836119	0.432012		0.833252	0.185219	0.466645	0.00367118	**	0.110397	1.03372	0.271239	0.0527611		0.423502	0.600856
32472	MH0395_GL0146075	174.21	7	5	Bacteroides	6	Genus	0.127532	0.0842962		0.439517	0.425541	0.0663129	0.509558		0.784847	0.201769	0.0612187	0.239521		0.504082	0.37717	0.0652381	0.605687		0.951359	0.165908	0.169351	0.0394942	*	0.456168	0.430679	0.104113	0.177818		0.670437	0.264771	0.108132	0.311047		0.666119	0.274992	0.0428941	0.680231		0.902169	0.109084
46588	O2.UC48-0_GL0150734	174.21	15	1	Clostridiales	4	Order	0.028166	0.727375		0.916505	0.0850163	0.0864678	0.41923		0.73244	0.247379	-0.0583017	0.572683		0.781239	0.179761	0.180825	0.120506		0.703755	0.879475	0.14408	0.175518		0.623743	0.700756	-0.0367456	0.673599		0.9249	0.178719	0.202381	0.135513		0.472049	0.984316	0.0215561	0.847893		0.95969	0.104842
10864	MH0026_GL0056738	174.18	16	6	Eubacterium	6	Genus	-0.043125	0.704564		0.911719	0.0924735	-0.15639	0.354008		0.684652	0.284134	0.113265	0.520029		0.745891	0.205114	-0.0209204	0.89729		0.983035	0.0616287	-0.0565356	0.708978		0.927322	0.166546	-0.0356152	0.778383		0.949654	0.104917	-0.169801	0.464883		0.788636	0.50021	-0.14888	0.434198		0.766737	0.438581
17973	MH0131_GL0088848	173.76	23	1	Bifidobacterium adolescentis	7	Species	-0.234777	0.0119344	*	0.229448	0.627651	0.141046	0.186065		0.5294	0.407128	-0.375824	0.00395019	**	0.0528595	0.963284	0.177159	0.126032		0.70989	0.459687	-0.121214	0.397748		0.774826	0.314521	-0.298373	0.00166856	**	0.0956401	0.774208	0.25461	0.120706		0.447878	0.660653	0.0774505	0.381779		0.737617	0.200966
39835	O2.UC23-1_GL0058516	173.76	13	2	Clostridiales	4	Order	0.0287003	0.6232		0.887778	0.11987	-0.0223092	0.790062		0.928446	0.0813041	0.0510095	0.57533		0.782826	0.178519	-0.0109993	0.891296		0.983015	0.0732769	0.0216495	0.764035		0.934845	0.144227	0.0326488	0.640864		0.909754	0.217504	-0.02936	0.780761		0.937945	0.195594	-0.0183607	0.855527		0.961741	0.122318
13362	MH0069_GL0004524	173.72	2	2	Ruminococcus champanellensis	7	Species	-0.00927853	0.870168		0.952453	0.0398444	-0.0208181	0.803028		0.932995	0.0761704	0.0115396	0.907018		0.960104	0.0371537	0.0504241	0.480477		0.927784	0.336645	0.0230446	0.767539		0.934845	0.153852	-0.0273795	0.680196		0.926516	0.182793	0.0115051	0.922101		0.981003	0.0768109	-0.0389191	0.69278		0.902169	0.259834
47589	V1.CD40-0_GL0150812	173.72	10	1	Clostridiales	4	Order	-0.0219395	0.773025		0.929754	0.0703257	0.0622474	0.56634		0.820449	0.175346	-0.0841869	0.322619		0.586695	0.316417	-0.0739213	0.549226		0.946938	0.377448	-0.0693249	0.443088		0.799492	0.353979	0.00459632	0.955066		0.988041	0.0234692	0.0148619	0.909028		0.976066	0.0758864	0.0887832	0.448899		0.773666	0.453335
28753	MH0316_GL0180652	173.71	11	2	Clostridiales	4	Order	0.0236496	0.752076		0.923637	0.0770315	-0.0893782	0.334084		0.671385	0.29622	0.113028	0.249438		0.513744	0.369199	-0.115836	0.258921		0.833102	0.356908	-0.0506042	0.597277		0.880985	0.155919	0.0652318	0.452878		0.841479	0.200989	-0.163632	0.120919		0.447878	0.504174	-0.0477961	0.646024		0.895185	0.147267
42536	O2.UC58-2_GL0017801	173.64	9	4	Bifidobacterium	6	Genus	-0.0573895	0.567379		0.86739	0.139578	0.298481	0.0258063	*	0.253142	0.697238	-0.355871	0.000933275	***	0.026348	1.12425	0.284743	0.0667755		0.703623	0.465549	0.125138	0.258727		0.691633	0.204598	-0.159605	0.155383		0.633515	0.260951	0.481009	0.000594475	***	0.0687764	0.78644	0.196266	0.171522		0.575014	0.320891
16455	MH0110_GL0060617	173.59	14	1	Clostridiales	4	Order	-0.0556412	0.535514		0.852623	0.151251	-0.0012108	0.992454		0.996943	0.00288722	-0.0544304	0.659966		0.826296	0.140098	-0.292724	0.0234468	*	0.703623	0.741029	-0.243285	0.0398039	*	0.456168	0.615874	0.0494391	0.596712		0.892357	0.125155	-0.188854	0.26357		0.62389	0.478084	0.10387	0.440005		0.769629	0.262945
7851	MH0187_GL0103371	173.37	7	1	Bacteroides	6	Genus	0.197737	0.0280054	*	0.315072	0.545435	-0.113984	0.320455		0.660599	0.304765	0.31172	0.00499885	**	0.061555	0.935795	0.0126884	0.923053		0.987586	0.0345064	0.20587	0.0533716		0.464284	0.559867	0.193182	0.0660332		0.456319	0.52536	-0.10585	0.381531		0.721704	0.287861	-0.118539	0.371635		0.730336	0.322367
12037	MH0138_GL0009365	173.28	2	1	Bacteria	1	Superkingdom	-0.121834	0.0693901		0.415594	0.448163	-0.0598552	0.482789		0.77293	0.214769	-0.0619788	0.393273		0.646912	0.272702	0.0675995	0.504718		0.932746	0.135427	-0.078501	0.229067		0.666818	0.157267	-0.1461	0.0792969		0.473125	0.292694	-0.0165222	0.7911		0.943047	0.0331001	-0.0841216	0.426776		0.763062	0.168527
4781	MH0002_GL0023151	173.04	16	3	Clostridiales	4	Order	0.15375	0.314183		0.723266	0.246271	-0.133353	0.469604		0.767984	0.22132	0.287103	0.18353		0.438917	0.427454	-0.217854	0.26631		0.838062	0.532693	0.0141001	0.943883		0.990436	0.0344772	0.231954	0.200205		0.688669	0.567171	-0.273003	0.20552		0.560512	0.667543	-0.055149	0.795308		0.943668	0.134849
31736	MH0003_GL0097176	173.03	14	1	Lachnospiraceae	5	Family	0.139993	0.0364936	*	0.343252	0.518271	0.161941	0.0366731	*	0.290629	0.651595	-0.0219477	0.762219		0.897533	0.0962902	0.0218253	0.817519		0.976538	0.124073	0.153984	0.0575992		0.468803	0.875369	0.132158	0.0941618		0.516551	0.751296	0.175931	0.0112622	*	0.170948	1.00014	0.154106	0.0829862		0.480835	0.876064
27902	MH0289_GL0029701	172.94	3	2	Firmicutes	2	Phylum	0.0177368	0.798532		0.93981	0.0622328	0.139817	0.110776		0.444439	0.492906	-0.12208	0.140933		0.384286	0.474328	0.011525	0.909776		0.983035	0.0327211	0.0251246	0.761371		0.934845	0.0713325	0.0135996	0.86791		0.96355	0.0386113	0.147205	0.0988952		0.411197	0.417935	0.13568	0.180747		0.58475	0.385214
20040	MH0161_GL0142172	172.88	16	3	Subdoligranulum variabile	7	Species	-0.0779242	0.415963		0.791903	0.198774	-0.101751	0.412016		0.72866	0.251261	0.0238266	0.849533		0.935618	0.0603554	0.0943876	0.486303		0.930838	0.277501	-0.0174194	0.886682		0.967962	0.0512133	-0.111807	0.308191		0.774659	0.328715	-0.0412459	0.779228		0.937097	0.121264	-0.135634	0.331207		0.699452	0.398765
40515	O2.UC32-0_GL0064647	172.88	7	1	Ruminococcus	6	Genus	0.00589823	0.953414		0.987931	0.0142403	0.498531	0.000709542	***	0.0796613	1.09383	-0.492633	0.00109419	**	0.0286199	1.10705	-0.138723	0.335743		0.885452	0.225407	-0.0830268	0.559675		0.859838	0.134908	0.0556963	0.597195		0.892357	0.0904994	0.409606	0.0433679	*	0.310825	0.665558	0.548329	0.000444081	***	0.202324	0.890966
21990	MH0192_GL0170365	172.82	16	5	Clostridiales	4	Order	0.0207784	0.844143		0.951526	0.0479283	0.12339	0.387372		0.709413	0.264846	-0.102612	0.489803		0.723608	0.220284	-0.215447	0.142322		0.730631	1.0903	-0.117329	0.362085		0.753574	0.59376	0.0981184	0.429848		0.833252	0.496544	-0.0147167	0.928725		0.981901	0.0744762	0.20073	0.231029		0.632977	1.01583
19905	MH0161_GL0044617	172.61	16	3	Subdoligranulum variabile	7	Species	0.120351	0.14314		0.540571	0.359796	-0.0614938	0.527786		0.794601	0.193127	0.181845	0.07652		0.262844	0.573919	0.0132363	0.907215		0.983035	0.0550894	0.128835	0.246908		0.683724	0.536212	0.115599	0.207813		0.705196	0.481123	-0.053009	0.649526		0.881908	0.220623	-0.0662453	0.520429		0.82204	0.275713
5697	MH0003_GL0010255	172.61	22	13	Ruminococcus bromii	7	Species	0.0975358	0.332984		0.735589	0.236816	0.135436	0.360686		0.691215	0.280183	-0.0379002	0.780825		0.907435	0.0885416	-0.119636	0.436789		0.926946	0.403904	0.0208461	0.876785		0.962444	0.0703785	0.140482	0.177162		0.670145	0.474283	0.0587463	0.772946		0.934396	0.198334	0.178382	0.252867		0.648154	0.602238
3419	DOM005_GL0021207	172.56	9	3	Bacteroides	6	Genus	0.13892	0.0604782		0.400182	0.46372	0.0128833	0.889361		0.962385	0.042473	0.126036	0.200385		0.459754	0.411228	-0.185457	0.0614781		0.703623	0.711058	0.0200371	0.840576		0.962277	0.0768238	0.205494	0.0111273	*	0.204441	0.787881	-0.105999	0.375049		0.715229	0.406411	0.0794576	0.405665		0.75069	0.304647
38924	O2.UC17-1_GL0043982	172.56	26	7	Streptococcus thermophilus	7	Species	0.465568	0.0061985	**	0.181732	0.68639	0.56961	0.00401525	**	0.151916	0.914729	-0.104042	0.651449		0.823201	0.143861	-0.275247	0.18156		0.773931	0.567505	0.289128	0.220694		0.664912	0.596124	0.564375	0.00375121	**	0.131539	1.16363	0.393169	0.109341		0.431215	0.810636	0.668417	0.00195344	**	0.202324	1.37814
7734	MH0008_GL0028067	172.27	8	2	Bifidobacteriaceae	5	Family	0.0448438	0.508159		0.836835	0.161559	0.158211	0.0613817		0.352602	0.580933	-0.113367	0.0771645		0.263475	0.57262	0.202868	0.0489769	*	0.703623	0.986894	0.174888	0.0309093	*	0.423545	0.850776	-0.0279807	0.702227		0.929109	0.136118	0.288255	0.000846752	***	0.0753935	1.40227	0.0853864	0.316827		0.690873	0.415379
46178	T2D-81A_GL0104489	172.21	21	4	Ruminococcus bromii	7	Species	0.0588786	0.678821		0.904492	0.100997	0.0723145	0.681569		0.88343	0.125368	-0.0134359	0.928696		0.969311	0.028464	-0.143682	0.504082		0.932746	0.297431	-0.033225	0.859713		0.962444	0.0687781	0.110457	0.462741		0.841479	0.228653	-0.0197891	0.925201		0.981145	0.0409648	0.123893	0.47795		0.794239	0.256466
5915	MH0003_GL0042613	172.21	20	5	Ruminococcus bromii	7	Species	0.0923857	0.485164		0.827675	0.170457	0.0693483	0.681644		0.88343	0.125337	0.0230374	0.888802		0.954349	0.0444781	0.139678	0.464474		0.926946	0.211001	0.181923	0.269091		0.701708	0.274817	0.0422448	0.781378		0.949654	0.0638159	0.158886	0.40227		0.740008	0.240016	0.0192075	0.919867		0.985277	0.0290152
51918	V1.UC48-0_GL0005410	171.87	16	7	Collinsella	6	Genus	0.0433558	0.682653		0.905224	0.0997203	-0.145999	0.275767		0.618605	0.334649	0.189355	0.225266		0.488746	0.389061	0.0266116	0.846434		0.978267	0.0688316	0.0604146	0.691701		0.919973	0.156264	0.0338029	0.774479		0.949137	0.087432	-0.12894	0.482517		0.797203	0.333506	-0.155552	0.280426		0.67413	0.402338
37093	NLM028_GL0068753	171.73	6	1	Clostridiales	4	Order	-0.0198506	0.740692		0.921933	0.0807003	-0.0807681	0.368094		0.697414	0.275855	0.0609175	0.366156		0.624009	0.288824	-0.124255	0.21077		0.786585	0.41187	-0.0995011	0.144228		0.597127	0.329818	0.0247536	0.69639		0.927725	0.0820514	-0.160419	0.141785		0.482353	0.531743	-0.0361639	0.708395		0.903695	0.119873
10060	MH0016_GL0056083	171.57	24	3	Subdoligranulum variabile	7	Species	0.0756142	0.463534		0.81819	0.179043	-0.0737422	0.597734		0.842211	0.161306	0.149356	0.249415		0.513744	0.369217	0.177414	0.248664		0.832006	0.327429	0.189341	0.159303		0.612601	0.349441	0.0119271	0.913974		0.978622	0.0220123	0.0399847	0.819963		0.94754	0.0737945	-0.137429	0.354066		0.718777	0.253635
45844	MH0016_GL0056083	171.57	23	10	Subdoligranulum variabile	7	Species	-0.0336247	0.809831		0.946369	0.0586709	-0.362572	0.0367837	*	0.290629	0.651196	0.328948	0.0590758		0.227673	0.61318	0.125569	0.525339		0.9374	0.249387	0.0468684	0.780581		0.94117	0.093083	-0.0787008	0.63632		0.908797	0.156304	-0.282079	0.0986757		0.411197	0.560223	-0.407648	0.0459556	*	0.413434	0.80961
14895	MH0166_GL0032294	171.32	19	3	Clostridiales	4	Order	0.085468	0.438222		0.810265	0.189385	0.146914	0.294204		0.635932	0.321943	-0.061446	0.632671		0.812782	0.152233	0.05997	0.713162		0.967543	0.19264	0.12391	0.395166		0.774826	0.398034	0.0639403	0.592389		0.890862	0.205394	0.185356	0.279847		0.635011	0.595415	0.125386	0.38873		0.740112	0.402775
41178	O2.UC4-1_GL0154817	171.29	27	1	Ruminococcus bromii	7	Species	0.219311	0.0936071		0.457865	0.413047	0.188842	0.241498		0.580548	0.359957	0.0304694	0.865473		0.94525	0.0538939	0.069798	0.685114		0.960653	0.204792	0.264054	0.144801		0.597127	0.77475	0.194256	0.188156		0.681814	0.569958	0.233584	0.260786		0.620059	0.685351	0.163786	0.352066		0.716845	0.480559
14280	MH0086_GL0092461	171.26	16	3	Clostridiales	4	Order	0.0258297	0.65231		0.899066	0.109908	0.0163663	0.799056		0.931499	0.0777408	0.00946336	0.899922		0.957408	0.0400043	-0.0469843	0.524964		0.9374	0.583231	-0.00428848	0.954116		0.990571	0.0532343	0.0426958	0.535151		0.876933	0.529997	-0.0137518	0.831894		0.949623	0.170706	0.0332325	0.658719		0.898639	0.412525
17787	MH0131_GL0036883	171.15	11	8	Collinsella	6	Genus	0.102913	0.279954		0.702921	0.264516	-0.0756508	0.48259		0.77293	0.214868	0.178564	0.216453		0.478139	0.396693	-0.0142532	0.896548		0.983035	0.0509017	0.0937761	0.507834		0.834968	0.334897	0.108029	0.322049		0.78384	0.385799	-0.0847875	0.568042		0.84567	0.302797	-0.0705343	0.544756		0.834068	0.251895
39652	O2.UC22-1_GL0005981	170.89	26	14	Roseburia faecis	7	Species	-0.166204	0.0816464		0.43252	0.429305	0.0726745	0.551244		0.810215	0.182232	-0.238879	0.0665421		0.242209	0.595307	0.166564	0.201409		0.780938	0.983069	-0.0594323	0.634838		0.895229	0.350772	-0.225997	0.0357851	*	0.357165	1.33384	0.179447	0.24281		0.606494	1.0591	0.0128822	0.922612		0.985277	0.076031
21321	MH0188_GL0118832	170.73	5	3	Bifidobacterium	6	Genus	0.0950045	0.1396		0.536609	0.363065	0.239262	0.00277325	**	0.127678	0.954445	-0.144257	0.0523715		0.214205	0.630968	0.0754928	0.412346		0.926946	0.373693	0.143397	0.100107		0.542724	0.709823	0.0679045	0.326969		0.786236	0.33613	0.287655	0.00364441	**	0.110397	1.4239	0.212162	0.00854478	**	0.286461	1.05021
45604	T2D-35A_GL0012227	170.5	10	1	Clostridiales	4	Order	-0.0116223	0.843266		0.951526	0.0482016	-0.0190732	0.79247		0.929171	0.0803491	0.00745083	0.923627		0.96745	0.0304937	-0.0962001	0.228124		0.801618	0.456099	-0.0732891	0.314532		0.724371	0.347474	0.022911	0.743289		0.939329	0.108625	-0.0807399	0.294038		0.648982	0.382799	0.0154602	0.855559		0.961741	0.0732991
17831	MH0131_GL0044733	170.48	15	1	Clostridiales	4	Order	0.01262	0.866873		0.952022	0.0408652	0.101751	0.310768		0.651067	0.310988	-0.0891307	0.431267		0.674583	0.251243	-0.0444718	0.655908		0.955111	0.134094	-0.0158876	0.86796		0.962444	0.0479052	0.0285842	0.752415		0.941396	0.0861888	0.0732432	0.545173		0.833054	0.220847	0.117715	0.329043		0.698199	0.354941
5317	MH0002_GL0057195	170.4	8	3	Ruminococcaceae	7	Species	-0.031605	0.655169		0.899066	0.10894	-0.100419	0.260865		0.60185	0.345362	0.0688138	0.496108		0.727814	0.217078	-0.0701802	0.4506		0.926946	0.587938	-0.0765923	0.421632		0.785893	0.641656	-0.00641214	0.93762		0.983075	0.053718	-0.145406	0.193841		0.547974	1.21815	-0.075226	0.456557		0.778873	0.630209
3960	ED9A_GL0090835	170.3	64	44	Bacteroides	6	Genus	-0.129309	0.490423		0.832833	0.168402	0.144041	0.564628		0.818994	0.176122	-0.27335	0.238962		0.503657	0.377626	-0.0031219	0.991137		0.99745	0.00430747	-0.13131	0.616535		0.885176	0.181177	-0.128188	0.50185		0.860429	0.176869	0.142039	0.678308		0.894239	0.19598	0.145161	0.555797		0.843762	0.200288
17993	MH0131_GL0093317	169.99	25	7	Bifidobacterium adolescentis	7	Species	-0.38705	0.000178427	***	0.0826117	0.963887	0.105979	0.40476		0.72153	0.255207	-0.493029	0.000586317	***	0.0219572	1.17391	0.136302	0.314223		0.864786	0.401854	-0.299677	0.0312868	*	0.423545	0.883529	-0.435979	0.000133751	***	0.0538162	1.28538	0.193352	0.255537		0.614297	0.570052	0.0570498	0.669312		0.902169	0.168198
21838	MH0191_GL0185690	169.99	11	5	Clostridiales	4	Order	-0.0615706	0.473987		0.825479	0.174866	0.151244	0.0763787		0.378711	0.549334	-0.212814	0.0676133		0.244077	0.592885	-0.0408937	0.685764		0.960653	0.223076	-0.0877845	0.477139		0.817554	0.478868	-0.0468908	0.641347		0.909754	0.255791	0.12503	0.183385		0.532679	0.682043	0.165924	0.0725528		0.465262	0.905119
51615	V1.UC4-0_GL0026267	169.98	6	1	Streptococcus thermophilus	7	Species	0.0596535	0.47449		0.825479	0.174666	0.14399	0.146011		0.478563	0.448399	-0.0843364	0.336542		0.599765	0.307338	0.0498348	0.685426		0.960653	0.117738	0.0915989	0.436759		0.79629	0.216408	0.0417641	0.623887		0.900436	0.0986703	0.175935	0.167195		0.514019	0.415658	0.126101	0.157838		0.563882	0.29792
36472	N082A_GL0072780	169.93	12	1	Lachnoclostridium phytofermentans	7	Species	-0.154019	0.224978		0.651124	0.297413	-0.503137	0.00321352	**	0.13526	0.938743	0.349118	0.0138304	*	0.0991253	0.81167	-0.20999	0.27802		0.839259	0.418046	-0.288627	0.10152		0.544832	0.574598	-0.0786376	0.529384		0.875374	0.156551	-0.637746	0.00586365	**	0.12928	1.26962	-0.427756	0.00733288	**	0.2738	0.851575
4845	MH0002_GL0026949	169.82	5	3	Clostridiales	4	Order	-0.0727271	0.281806		0.703756	0.263491	-0.026004	0.738881		0.901692	0.101818	-0.046723	0.596613		0.792858	0.168625	0.0126033	0.887428		0.983015	0.0383193	-0.064648	0.467066		0.814814	0.196557	-0.0772513	0.331979		0.790725	0.234877	-0.017925	0.833722		0.951131	0.0544995	-0.0305283	0.731871		0.918309	0.0928189
38093	O2.UC1-0_GL0025713	169.79	7	4	Lachnospiraceae	5	Family	-0.128781	0.250376		0.669853	0.281575	0.0438333	0.73394		0.899439	0.103822	-0.172614	0.173706		0.429494	0.437446	-0.125225	0.429313		0.926946	0.369138	-0.209053	0.142901		0.597127	0.616247	-0.0838283	0.513468		0.868283	0.247109	-0.0364391	0.774993		0.935406	0.107415	0.0887858	0.52995		0.824204	0.261723
7397	MH0006_GL0176047	169.76	33	3	Porphyromonadaceae	5	Family	0.0930767	0.357968		0.759501	0.224783	-0.319853	0.00491783	**	0.157795	0.892559	0.41293	0.00366985	**	0.0505697	0.971798	0.0175386	0.88928		0.983015	0.0629069	0.104319	0.498569		0.832285	0.374169	0.0867807	0.424711		0.831112	0.311262	-0.30861	0.0531261		0.320278	1.10691	-0.326149	0.00245584	**	0.202324	1.16982
42788	O2.UC7-1_GL0015069	169.67	22	17	Clostridiales	4	Order	0.0856143	0.533423		0.852027	0.152029	0.218536	0.240513		0.580548	0.360721	-0.132922	0.470475		0.710847	0.230258	-0.239996	0.223628		0.801618	0.448687	-0.0682296	0.699029		0.922081	0.127559	0.171767	0.263032		0.745594	0.321128	0.064692	0.778663		0.937097	0.120945	0.304688	0.139241		0.539919	0.569632
17809	MH0131_GL0040069	169.65	22	22	Collinsella aerofaciens	7	Species	0.0788406	0.418805		0.794048	0.197559	-0.0727462	0.551478		0.810215	0.182125	0.151587	0.306631		0.5714	0.327175	-0.0631839	0.603566		0.950513	0.157394	0.0383381	0.794635		0.946773	0.0955019	0.101522	0.334416		0.790725	0.252896	-0.113249	0.530585		0.824502	0.282107	-0.0500648	0.688608		0.902169	0.124714
20005	MH0233_GL0108503	169.65	22	5	Clostridiales	4	Order	-0.0216971	0.820122		0.947396	0.0554376	-0.100426	0.478336		0.770597	0.21697	0.0787288	0.543984		0.763689	0.193424	0.185971	0.20274		0.780938	0.452248	0.0975152	0.396321		0.774826	0.237139	-0.0884561	0.400872		0.820156	0.215109	0.0187865	0.915866		0.97861	0.0456852	-0.167185	0.293136		0.681335	0.406563
21141	MH0188_GL0055380	169.65	7	4	Bifidobacterium	6	Genus	-0.0612118	0.460412		0.816149	0.1803	0.282951	0.00950267	**	0.188023	0.818254	-0.344163	0.000496845	***	0.0212549	1.1914	0.166578	0.179717		0.771081	0.709031	0.0455693	0.653122		0.904126	0.193963	-0.121009	0.188262		0.681814	0.515068	0.389732	0.00207349	**	0.104648	1.65887	0.223154	0.0531227		0.423502	0.949842
37250	MH0003_GL0013354	169.65	7	1	Bacteroidales	4	Order	0.0906712	0.135041		0.531027	0.367371	0.0442318	0.589073		0.837318	0.165143	0.0464394	0.586385		0.790152	0.173358	0.0182168	0.830112		0.976538	0.107535	0.102349	0.181542		0.638207	0.604173	0.0841318	0.233441		0.717809	0.496637	0.0559093	0.577718		0.849748	0.330037	0.0376925	0.691719		0.902169	0.222502
42141	O2.UC5-0_GL0002128	169.58	11	2	Dorea longicatena	7	Species	-0.123038	0.0327363	*	0.333859	0.529527	0.150158	0.0469373	*	0.314956	0.618353	-0.273196	0.000591483	***	0.0219572	1.17299	-0.0193836	0.811919		0.976538	0.086546	-0.135464	0.0672045		0.493976	0.604832	-0.11608	0.0759268		0.47143	0.518286	0.137733	0.131482		0.462585	0.614964	0.157116	0.0642413		0.441626	0.70151
26935	MH0274_GL0010540	169.37	13	5	Clostridiales	4	Order	0.0336574	0.649197		0.897784	0.110965	-0.0595313	0.472641		0.769455	0.219802	0.0931888	0.343506		0.606194	0.302891	-0.172038	0.0636534		0.703623	0.957979	-0.0766232	0.446662		0.800731	0.42667	0.0954146	0.262052		0.745117	0.531309	-0.169812	0.0745829		0.370815	0.945585	0.00222583	0.979995		0.997167	0.0123944
32842	MH0403_GL0178841	169.09	48	1	Bifidobacterium	6	Genus	-0.369461	0.00110234	**	0.109469	0.828252	-0.0285297	0.810378		0.938013	0.0732702	-0.340931	0.00810831	**	0.0765208	0.877967	0.203176	0.169899		0.763717	0.446196	-0.23922	0.120761		0.576806	0.525353	-0.442396	0.000371459	***	0.0566009	0.97155	0.101711	0.466028		0.788636	0.223369	-0.101465	0.363322		0.725079	0.222827
468	367928.BAD_0348	169.09	5	3	Bifidobacterium adolescentis	7	Species	-0.231447	0.0176149	*	0.261845	0.591036	0.174979	0.121989		0.453298	0.477643	-0.406426	0.00100284	**	0.0269949	1.11649	0.2186	0.0933482		0.703755	0.615273	-0.0913185	0.478518		0.818146	0.257025	-0.309919	0.00431384	**	0.134953	0.872298	0.315108	0.0212038	*	0.226206	0.886903	0.0965075	0.396335		0.740606	0.27163
5937	MH0003_GL0044262	169.06	52	31	Ruminococcus bromii	7	Species	0.109914	0.548231		0.860384	0.146551	-0.0952249	0.69549		0.887575	0.119582	0.205139	0.360309		0.618321	0.292399	0.312307	0.251579		0.832006	0.346593	0.310111	0.144712		0.597127	0.344155	-0.00219639	0.991749		0.99687	0.00243752	0.104972	0.684186		0.895974	0.116496	-0.207335	0.460764		0.783549	0.230097
27788	MH0288_GL0054326	168.98	47	37	Bacteroides vulgatus	7	Species	0.174962	0.302542		0.714678	0.252316	-0.316283	0.116823		0.448623	0.484528	0.491245	0.00926623	**	0.081255	0.861654	0.126616	0.609472		0.951729	0.413938	0.256126	0.254738		0.687446	0.837339	0.12951	0.483679		0.850202	0.423401	-0.23512	0.299678		0.656193	0.768664	-0.361735	0.0789869		0.478677	1.1826
17741	MH0131_GL0026134	168.93	9	1	Collinsella aerofaciens	7	Species	-0.038727	0.574197		0.869793	0.137124	-0.00699493	0.941488		0.981407	0.0224085	-0.0317321	0.772616		0.901061	0.0919535	0.138208	0.117829		0.703755	0.46708	0.0498678	0.608074		0.883673	0.168531	-0.0883401	0.248209		0.732308	0.29855	0.0815999	0.544575		0.832688	0.275771	-0.056608	0.589746		0.864527	0.19131
26879	MH0272_GL0145894	168.89	43	9	Bifidobacterium catenulatum	7	Species	-0.071032	0.549578		0.860807	0.146057	0.23331	0.105164		0.442027	0.501022	-0.304342	0.0178622	*	0.117474	0.778841	0.176755	0.314992		0.864786	0.239294	0.0422725	0.779197		0.94048	0.0572292	-0.134483	0.304088		0.77397	0.182064	0.346614	0.0291864	*	0.258876	0.469252	0.169859	0.251063		0.648154	0.229958
30519	MH0356_GL0041566	168.85	19	5	Bifidobacterium	6	Genus	-0.319856	0.00989665	**	0.214119	0.644782	0.180443	0.209399		0.54899	0.386146	-0.500299	0.00189593	**	0.0367045	1.04663	0.206063	0.209077		0.786585	0.314545	-0.187764	0.236227		0.675143	0.286612	-0.393828	0.00620864	**	0.154548	0.601157	0.312535	0.052817		0.320082	0.477068	0.106471	0.498928		0.800429	0.162523
3369	DOF014_GL0051135	168.85	18	9	Ruminococcus bicirculans	7	Species	0.13489	0.189059		0.607848	0.322224	-0.0255613	0.855921		0.952166	0.0554391	0.160452	0.231783		0.495455	0.383558	-0.0608181	0.690041		0.960793	0.322809	0.0959043	0.47959		0.819175	0.509039	0.156722	0.155903		0.633515	0.831848	-0.0645473	0.727282		0.92007	0.342603	-0.0037292	0.980127		0.997167	0.0197938
486	367928.BAD_0800	168.82	24	1	Bifidobacterium adolescentis	7	Species	-0.196715	0.0440669	*	0.373681	0.498354	0.136189	0.172709		0.515092	0.420052	-0.332904	0.013733	*	0.09904	0.812567	0.186188	0.099543		0.703755	0.535719	-0.0773631	0.579628		0.870367	0.222597	-0.263551	0.0186703	*	0.264756	0.758316	0.255541	0.0394575	*	0.298107	0.735267	0.0693524	0.491528		0.798412	0.199548
51468	V1.UC38-0_GL0046948	168.82	7	3	Erysipelotrichaceae	5	Family	0.00157261	0.968974		0.994258	0.00948102	-0.07717	0.128136		0.458248	0.46975	0.0787427	0.109513		0.327486	0.516787	0.000566866	0.992279		0.99745	0.00270135	0.00193599	0.969877		0.992163	0.00922578	0.00136912	0.976305		0.993325	0.00652443	-0.0768067	0.177368		0.527216	0.366016	-0.0773735	0.168312		0.572322	0.368717
14321	MH0086_GL0110368	168.61	12	1	Faecalibacterium prausnitzii	7	Species	-0.0547563	0.632855		0.887914	0.116544	-0.0972778	0.47114		0.769034	0.220552	0.0425215	0.760056		0.897533	0.0971944	-0.018918	0.905598		0.983035	0.0743441	-0.0668832	0.654564		0.904126	0.262838	-0.0479652	0.715764		0.93329	0.188493	-0.109405	0.459578		0.786526	0.429938	-0.0904867	0.542779		0.832694	0.355594
36270	MH0270_GL0115739	168.61	15	3	Bacteroides	6	Genus	0.112228	0.192271		0.60984	0.319868	0.0838939	0.462977		0.762431	0.224652	0.0283345	0.766886		0.898854	0.0943411	0.258696	0.0459535	*	0.703623	0.742903	0.278059	0.013604	*	0.34608	0.798509	0.0193632	0.823825		0.956141	0.0556056	0.249725	0.0796421		0.383719	0.71714	-0.00897134	0.936209		0.989295	0.0257632
5133	MH0204_GL0017355	168.27	8	4	Ruminococcaceae	5	Family	-0.0107792	0.849331		0.951526	0.0463126	-0.101781	0.125085		0.455561	0.473629	0.0910019	0.279245		0.542325	0.346538	-0.0746326	0.271266		0.838062	0.459289	-0.0586206	0.498734		0.832285	0.360751	0.016012	0.795016		0.950216	0.098538	-0.149622	0.123377		0.452644	0.920776	-0.0749899	0.253407		0.648154	0.461487
14414	MH0087_GL0040866	168.26	38	3	Clostridiales	4	Order	-0.00147526	0.987639		0.995835	0.00377659	-0.113892	0.295988		0.638594	0.320743	0.112417	0.33042		0.59273	0.311298	-0.240018	0.0597124		0.703623	1.64468	-0.155333	0.28564		0.705716	1.06439	0.0846851	0.359807		0.803137	0.580288	-0.26775	0.0923492		0.406847	1.8347	-0.0277319	0.737683		0.91937	0.190028
21238	MH0188_GL0093557	168.23	8	4	Bifidobacterium	6	Genus	0.0896105	0.244191		0.668997	0.285322	0.359659	8.84964e-05	***	0.0567059	1.29166	-0.270049	0.0124755	*	0.0950402	0.824696	0.171074	0.068131		0.703623	0.991418	0.199273	0.0730383		0.510247	1.15484	0.0281995	0.741604		0.939329	0.163424	0.469322	0.000118402	***	0.0456833	2.71985	0.298248	0.00136646	**	0.202324	1.72843
34899	MH0441_GL0130959	168	26	3	Clostridiales	4	Order	0.0972098	0.262079		0.682296	0.274664	0.1615	0.175572		0.517771	0.417218	-0.0642906	0.546166		0.763911	0.192372	-0.00914758	0.944665		0.987726	0.0182426	0.0913459	0.398805		0.774826	0.182167	0.100494	0.293733		0.767585	0.20041	0.155637	0.286318		0.642241	0.310379	0.164784	0.207728		0.60742	0.328621
39998	O2.UC26-0_GL0066748	167.93	3	2	Collinsella	6	Genus	-0.0487945	0.597951		0.876261	0.128678	-0.0792476	0.478127		0.770597	0.217074	0.0304531	0.793989		0.914109	0.0830927	-0.0079671	0.950493		0.990275	0.0249908	-0.0539016	0.6619		0.908407	0.169076	-0.0459345	0.661546		0.919476	0.144085	-0.0843548	0.521739		0.820482	0.2646	-0.0763877	0.529586		0.824204	0.239609
5139	MH0002_GL0044925	167.82	9	3	Bacteria	1	Superkingdom	-0.0194085	0.743041		0.921933	0.0799418	-0.150977	0.0308042	*	0.276305	0.674478	0.131569	0.145492		0.391643	0.468817	-0.10238	0.134926		0.724	0.507127	-0.0850368	0.313663		0.724371	0.421219	0.0173434	0.802283		0.951801	0.0859081	-0.216606	0.0179326	*	0.21073	1.07293	-0.114226	0.144042		0.547707	0.565802
20222	MH0165_GL0105175	167.73	47	11	Bacteroidetes	7	Species	-0.00236373	0.987873		0.995835	0.0037048	-0.00157423	0.993067		0.996943	0.00265276	-0.000789498	0.996575		0.9983	0.00136528	0.241547	0.264312		0.836253	0.348659	0.152474	0.487151		0.826602	0.220087	-0.0890728	0.58947		0.890862	0.128571	0.153263	0.503828		0.804478	0.221227	-0.0882833	0.609949		0.876495	0.127432
3609	DOM019_GL0096212	167.22	16	7	Ruminococcus bromii	7	Species	0.00500602	0.957327		0.989585	0.0130431	-0.117975	0.288085		0.631746	0.326097	0.122981	0.266247		0.531806	0.356196	0.0266492	0.840877		0.977218	0.0523744	0.0220888	0.848667		0.962444	0.0434118	-0.00456035	0.96691		0.990003	0.00896259	-0.100892	0.354515		0.700258	0.198286	-0.127541	0.314954		0.689147	0.250661
16403	MH0109_GL0036381	167.2	16	4	Firmicutes	2	Phylum	0.141852	0.116609		0.498983	0.386054	0.150042	0.234275		0.573912	0.365616	-0.00819038	0.952451		0.979966	0.0189668	-0.17422	0.14814		0.735815	0.381408	0.0301721	0.799929		0.949276	0.0660537	0.204392	0.0472357	*	0.403196	0.447461	0.0383625	0.817891		0.94754	0.0839843	0.212583	0.138417		0.539919	0.465392
12974	MH0062_GL0036388	167.09	38	14	Oscillibacter	6	Genus	0.00244962	0.988218		0.995835	0.00359958	0.0156592	0.929654		0.977899	0.0269519	-0.0132096	0.952243		0.979966	0.0190497	0.0470528	0.819591		0.976538	0.0778848	0.0326117	0.888554		0.968398	0.0539809	-0.0144411	0.940319		0.983453	0.0239039	0.0458213	0.822222		0.94754	0.0758463	-0.00123151	0.994921		0.999456	0.00203847
29784	MH0338_GL0018010	166.98	11	6	Clostridiales	4	Order	-0.0642954	0.441034		0.811337	0.188219	-0.269313	0.0216623	*	0.23306	0.719308	0.205017	0.0339362	*	0.16751	0.692784	-0.0216704	0.869151		0.981643	0.0628762	-0.0781867	0.394498		0.774826	0.226856	-0.0565163	0.558244		0.884249	0.16398	-0.283204	0.0249666	*	0.239453	0.821708	-0.261534	0.0532273		0.423502	0.758832
22114	MH0193_GL0102644	166.9	15	6	Bifidobacterium	6	Genus	-0.239029	0.017758	*	0.261845	0.59026	0.120511	0.329806		0.66915	0.298877	-0.35954	0.00327616	**	0.0484539	0.98485	0.1354	0.346344		0.894744	0.317371	-0.152234	0.260445		0.694042	0.356827	-0.287634	0.00779143	**	0.170665	0.674199	0.207306	0.188064		0.540831	0.485914	0.0719057	0.558317		0.844222	0.168543
21189	MH0188_GL0071819	166.79	25	10	Bifidobacterium longum	7	Species	-0.276127	0.0121341	*	0.229448	0.626118	0.0154007	0.914211		0.972236	0.0328898	-0.291528	0.0399135	*	0.183089	0.670058	0.234591	0.130787		0.718368	0.692057	-0.125748	0.320704		0.72637	0.370965	-0.360339	0.00539267	**	0.143495	1.06302	0.165779	0.29181		0.64769	0.489059	-0.0688114	0.67608		0.902169	0.202998
14089	MH0086_GL0023405	166.78	14	7	Clostridiales	4	Order	-0.071363	0.48413		0.827675	0.170863	0.0750204	0.639109		0.867221	0.143315	-0.146383	0.368015		0.624371	0.287695	-0.279767	0.0564073		0.703623	0.794941	-0.250701	0.0788952		0.515431	0.712351	0.0290662	0.776531		0.949654	0.0825899	-0.104317	0.653575		0.883974	0.296411	0.17545	0.303122		0.681519	0.498529
26927	MH0359_GL0073657	166.7	11	6	Collinsella	6	Genus	0.0521225	0.517226		0.843343	0.158111	-0.232434	0.0529488		0.333996	0.60172	0.284557	0.010319	*	0.0862397	0.848382	0.237323	0.0509702		0.703623	0.710012	0.204253	0.0397937	*	0.456168	0.611073	-0.0330705	0.699301		0.928791	0.0989386	-0.0803036	0.58795		0.853123	0.240248	-0.317627	0.0165706	*	0.368805	0.95026
7236	MH0006_GL0137008	166.69	11	8	Clostridiales	4	Order	0.11222	0.0908702		0.457314	0.416609	0.0645575	0.472273		0.769455	0.219985	0.0476626	0.577457		0.784975	0.177522	-0.147599	0.124286		0.703755	1.09064	0.0176054	0.820664		0.95446	0.130089	0.165204	0.0310582	*	0.339959	1.22073	-0.0300573	0.768871		0.933551	0.222099	0.117542	0.251902		0.648154	0.868539
48151	V1.CD55-0_GL0193200	166.66	24	10	Clostridiales	4	Order	0.022591	0.786659		0.934564	0.0659905	-0.0391032	0.715581		0.896249	0.111309	0.0616942	0.545658		0.763911	0.192617	-0.063032	0.606696		0.951359	0.465654	-0.0178141	0.866541		0.962444	0.131603	0.0452179	0.62987		0.903998	0.334051	-0.0795083	0.527424		0.823322	0.587374	-0.0164763	0.888505		0.970202	0.12172
26059	MH0059_GL0065191	166.64	10	2	Eubacterium	6	Genus	0.0434821	0.621929		0.887102	0.120309	0.186304	0.103698		0.438868	0.503199	-0.142822	0.142637		0.38696	0.472252	-0.178625	0.18053		0.771081	0.512774	-0.071021	0.50068		0.832285	0.203878	0.107604	0.274429		0.761753	0.308896	0.0718005	0.550573		0.83565	0.206116	0.250425	0.0457619	*	0.413434	0.71889
18629	MH0139_GL0075051	166.62	32	16	Roseburia inulinivorans	7	Species	0.0671865	0.594898		0.876261	0.129755	0.0846557	0.594172		0.840776	0.16288	-0.0174693	0.914614		0.964177	0.034106	0.0322515	0.856086		0.978559	0.0701783	0.0878605	0.559731		0.859838	0.191182	0.055609	0.715134		0.93329	0.121004	0.10533	0.517217		0.816194	0.229194	0.0730783	0.700691		0.902169	0.159016
25061	MH0239_GL0050110	166.62	22	4	Clostridium	6	Genus	-0.0220766	0.805584		0.94472	0.0600082	-0.0069276	0.957328		0.98465	0.0163351	-0.015149	0.903908		0.959004	0.0384029	0.102763	0.440602		0.926946	0.310691	0.0437973	0.678299		0.913268	0.132415	-0.0589659	0.57194		0.888706	0.178276	0.0589462	0.706548		0.907691	0.178216	-0.0438169	0.772308		0.930744	0.132475
42552	O2.UC58-2_GL0083325	166.62	43	13	Ruminococcus bromii	7	Species	0.118199	0.435183		0.810265	0.19065	-0.0958374	0.609804		0.848886	0.156	0.214036	0.228693		0.493406	0.386153	0.209377	0.341703		0.891818	0.280254	0.252415	0.228948		0.666818	0.33786	0.0430379	0.785503		0.950073	0.0576067	0.038379	0.872722		0.965022	0.0513706	-0.170999	0.352643		0.716845	0.228883
20074	MH0161_GL0168131	166.48	10	3	Bifidobacterium adolescentis	7	Species	-0.138672	0.0600858		0.400182	0.464448	0.0720089	0.273063		0.616122	0.336562	-0.210681	0.0500173		0.20938	0.637684	0.186833	0.00883388	**	0.643942	0.819793	-0.0189072	0.868006		0.962444	0.0829616	-0.20574	0.0134359	*	0.23138	0.902755	0.191774	0.0393529	*	0.298107	0.841471	0.0049406	0.929113		0.985277	0.0216785
36543	MH0370_GL0042621	166.35	18	4	Bacteria	1	Superkingdom	0.287327	0.00221304	**	0.131364	0.772906	-0.0285393	0.808473		0.936744	0.0740214	0.315866	0.00709774	**	0.0714403	0.894076	-0.168169	0.201668		0.780938	0.486702	0.179526	0.174708		0.623743	0.51957	0.347695	0.000252555	***	0.0566009	1.00627	-0.13634	0.412683		0.752253	0.394585	0.0318292	0.769543		0.92898	0.0921175
45608	MH0370_GL0042621	166.35	23	4	Bacteria	1	Superkingdom	0.171369	0.0784841		0.42997	0.433932	-0.0742597	0.569744		0.821802	0.173805	0.245629	0.0296117	*	0.154743	0.711553	-0.188765	0.204409		0.783454	0.448866	0.0503658	0.693683		0.920273	0.119765	0.239131	0.0162326	*	0.242405	0.568631	-0.195263	0.254915		0.61344	0.464317	-0.00649792	0.959466		0.996275	0.0154515
48445	V1.CD8-0-PN_GL0085765	166.34	9	1	Ruminococcaceae	7	Species	-0.13046	0.284409		0.705739	0.262057	0.0330173	0.852376		0.952166	0.0568193	-0.163477	0.394949		0.647985	0.271729	-0.0116387	0.944927		0.987726	0.036921	-0.137921	0.427303		0.791754	0.437521	-0.126282	0.33232		0.790725	0.4006	0.0255567	0.921244		0.980825	0.0810725	0.0371953	0.846619		0.95969	0.117993
6259	MH0003_GL0089792	166.24	20	9	Bacteria	1	Superkingdom	0.122992	0.0525308		0.384943	0.479329	0.0258605	0.809942		0.937977	0.0734421	0.0971312	0.428919		0.673641	0.252535	-0.083069	0.312662		0.864786	0.462364	0.0697423	0.39936		0.774826	0.388188	0.152811	0.0403787	*	0.367126	0.850552	-0.0273888	0.861481		0.961785	0.152447	0.0556802	0.666592		0.902169	0.309917
6320	MH0003_GL0097601	166.21	19	16	Alistipes finegoldii	7	Species	0.0995276	0.426848		0.803884	0.194146	-0.0703112	0.688504		0.885001	0.12248	0.169839	0.324777		0.589694	0.314992	-0.0597072	0.745724		0.975788	0.141286	0.0612538	0.72866		0.929746	0.144946	0.120961	0.346657		0.795055	0.286232	-0.108585	0.662839		0.88552	0.256946	-0.0488779	0.784833		0.938158	0.11566
40149	411485.FAEPRAM212_02812	166.19	11	4	Faecalibacterium prausnitzii	7	Species	0.0345957	0.608597		0.881666	0.124944	-0.0652251	0.491689		0.778523	0.210404	0.0998207	0.307024		0.5714	0.326906	0.0404177	0.675553		0.960397	0.124983	0.0605044	0.447535		0.800731	0.187098	0.0200868	0.804256		0.951801	0.0621143	-0.0393163	0.723064		0.917222	0.121578	-0.079734	0.485276		0.795619	0.246561
45248	T2D-192A_GL0033073	166.16	48	2	Prevotella copri	7	Species	-0.0476763	0.627199		0.887914	0.11849	-0.00631175	0.961359		0.98465	0.0147907	-0.0413646	0.78048		0.907435	0.0886851	-0.0368035	0.775884		0.976538	0.266728	-0.0712683	0.598174		0.880985	0.516506	-0.0344648	0.758403		0.941396	0.249778	-0.0299037	0.86395		0.962022	0.216723	0.00689977	0.962578		0.996493	0.050005
25853	MH0420_GL0086908	166.09	28	2	Clostridiales	4	Order	-0.081498	0.22248		0.651124	0.29904	-0.0537829	0.458073		0.75854	0.227135	-0.0277151	0.74447		0.888376	0.103737	-0.0582296	0.495952		0.931437	0.247166	-0.118825	0.188166		0.641222	0.504373	-0.0605951	0.438144		0.835394	0.257207	-0.0911096	0.235448		0.595696	0.386731	-0.03288	0.683856		0.902169	0.139565
41126	O2.UC40-2_GL0025154	166.09	31	5	Ruminococcus	6	Genus	0.0420104	0.703338		0.911719	0.0928766	-0.0926686	0.498261		0.778849	0.207209	0.134679	0.271504		0.535634	0.352251	-0.139412	0.395624		0.922153	0.333506	-0.0473562	0.761474		0.934845	0.113287	0.0920557	0.405184		0.821205	0.220219	-0.182035	0.320448		0.673784	0.43547	-0.0426233	0.730888		0.918068	0.101965
47243	V1.CD31-0_GL0041352	166.07	7	6	Lachnospiraceae	5	Family	-0.0883741	0.369274		0.7667	0.219515	0.189995	0.112917		0.44444	0.489898	-0.278369	0.0194221	*	0.121192	0.767928	-0.0890436	0.526637		0.9374	0.233339	-0.145453	0.253807		0.687446	0.381161	-0.0564098	0.611247		0.895991	0.147822	0.132915	0.315213		0.669898	0.348306	0.221959	0.0889161		0.490106	0.581645
14461	MH0088_GL0009851	166.04	18	3	Lachnospiraceae	5	Family	-0.0188123	0.85786		0.951526	0.0436612	-0.0616315	0.680011		0.88343	0.126018	0.0428192	0.719345		0.87283	0.114381	-0.243413	0.145395		0.73331	0.435825	-0.174846	0.169289		0.62018	0.313058	0.0685666	0.533611		0.876728	0.122767	-0.217665	0.234537		0.595214	0.389725	0.0257474	0.869659		0.96652	0.0461002
2438	DLF009_GL0024075	165.96	27	5	Collinsella sp. 4_8_47FAA	7	Species	-0.00745233	0.913545		0.974231	0.0264652	0.0202232	0.841305		0.948209	0.0611376	-0.0276756	0.791889		0.912959	0.0839602	0.0157189	0.872923		0.981643	0.071278	0.00262391	0.977246		0.994623	0.0118982	-0.013095	0.86272		0.961291	0.0593798	0.0302995	0.828013		0.94754	0.137394	0.0145805	0.89726		0.974039	0.066116
14084	MH0086_GL0021568	165.63	14	4	Clostridiales	4	Order	0.0330173	0.666027		0.902568	0.10528	0.0218463	0.828978		0.944892	0.0659605	0.011171	0.907765		0.960455	0.036854	-0.199569	0.0705472		0.703623	0.938781	-0.0949119	0.295917		0.712107	0.446469	0.104658	0.232489		0.717809	0.492313	-0.106083	0.340634		0.687901	0.499017	0.0934866	0.412821		0.753485	0.439764
30561	MH0356_GL0130221	165.58	26	1	Bifidobacterium	6	Genus	-0.248703	0.00442194	**	0.169853	0.715466	0.198025	0.0694662		0.36884	0.563179	-0.446728	0.00053252	***	0.0212549	1.18409	0.211198	0.0559125		0.703623	0.663826	-0.11332	0.313803		0.724371	0.356181	-0.324518	0.00133972	**	0.0922275	1.02001	0.333408	0.0159477	*	0.200068	1.04795	0.12221	0.30732		0.684084	0.384124
12962	MH0062_GL0031466	165.35	35	1	Fusicatenibacter saccharivorans	7	Species	-0.160551	0.137968		0.535321	0.364593	-0.163671	0.236718		0.577089	0.363688	0.00311973	0.980571		0.992982	0.00774595	0.0317823	0.841452		0.977218	0.0655276	-0.140178	0.296334		0.712261	0.289014	-0.17196	0.162586		0.639027	0.354541	-0.143298	0.35763		0.702931	0.295446	-0.17508	0.255586		0.648154	0.360974
19250	MH0148_GL0047149	165.34	9	6	Oscillibacter	6	Genus	0.0123702	0.911181		0.974005	0.0271918	0.0147225	0.916991		0.972884	0.0318201	-0.00235227	0.986224		0.993192	0.00549201	0.00176231	0.991299		0.99745	0.00246666	0.0134999	0.921954		0.981586	0.0188955	0.0117376	0.92671		0.978622	0.0164289	0.0158522	0.920051		0.980415	0.022188	0.0140899	0.929523		0.985277	0.0197213
13340	MH0068_GL0051003	165.17	29	18	Bacteroidales	4	Order	0.095999	0.360084		0.759501	0.223789	0.0797291	0.562003		0.818994	0.177315	0.0162699	0.893955		0.95575	0.0424037	0.0759735	0.63171		0.955111	0.276009	0.1447	0.334928		0.736589	0.52569	0.0687264	0.50362		0.860429	0.249681	0.12843	0.503276		0.804478	0.466582	0.0524566	0.681016		0.902169	0.190573
6221	MH0003_GL0083869	165.16	14	4	Ruminococcus bromii	7	Species	0.1233	0.243279		0.668059	0.28588	-0.0985609	0.418384		0.731541	0.247832	0.221861	0.0790942		0.268086	0.568786	0.0716058	0.625458		0.952872	0.29745	0.169201	0.260528		0.694042	0.702861	0.0975957	0.385348		0.8132	0.405412	-0.0526598	0.733587		0.922336	0.218748	-0.124266	0.28841		0.679609	0.516198
7530	MH0006_GL0211764	165.02	21	7	Ruminococcus bromii	7	Species	0.174991	0.0643341		0.409157	0.456766	-0.0676014	0.528633		0.795182	0.19273	0.242593	0.0633691		0.235851	0.602682	0.0519692	0.661665		0.957346	0.156158	0.208305	0.129768		0.589485	0.625917	0.156336	0.136475		0.605249	0.46976	-0.0342878	0.808771		0.946929	0.103028	-0.086257	0.436745		0.767702	0.259186
5558	MH0002_GL0074611	164.97	13	2	Clostridiales	4	Order	-0.0633602	0.597677		0.876261	0.128774	0.0138833	0.928366		0.977781	0.0274464	-0.0772435	0.574877		0.782826	0.178731	-0.430439	0.0132385	*	0.643942	0.902746	-0.339282	0.0269051	*	0.409888	0.711567	0.0911562	0.468323		0.841479	0.191179	-0.262039	0.141759		0.482353	0.549567	0.1684	0.277993		0.673783	0.35318
5893	MH0003_GL0040118	164.97	15	15	Bacteroides	6	Genus	0.0292963	0.738176		0.920808	0.0815137	-0.0319992	0.773033		0.920433	0.088083	0.0612954	0.570119		0.779578	0.180968	-0.161256	0.199455		0.780938	0.578814	-0.0740727	0.548139		0.855659	0.265878	0.0871829	0.334156		0.790725	0.312936	-0.135368	0.364386		0.709735	0.485893	0.0258875	0.808095		0.951062	0.0929209
4762	MH0002_GL0021758	164.93	20	2	Clostridiales	4	Order	0.0976166	0.289638		0.710911	0.259206	0.0339564	0.775402		0.920893	0.0871373	0.0636602	0.637761		0.816151	0.149953	-0.212362	0.0737005		0.703623	0.74281	-0.0385127	0.755794		0.934711	0.134712	0.173849	0.0981719		0.524868	0.608098	-0.102173	0.50458		0.804478	0.357386	0.110189	0.405086		0.750218	0.385424
16495	MH0111_GL0044849	164.88	23	11	[Eubacterium] rectale	7	Species	0.235917	0.0521593		0.384943	0.480107	-0.215393	0.100318		0.432052	0.508318	0.451311	0.00912411	**	0.0808903	0.863551	-0.26618	0.0599923		0.703623	0.765372	0.0652891	0.690139		0.919244	0.187732	0.331469	0.0218679	*	0.284405	0.953104	-0.386021	0.00973026	**	0.159756	1.10996	-0.119842	0.410529		0.753485	0.344592
47292	O2.UC19-1_GL0015901	164.81	25	1	Blautia obeum	7	Species	0.00337729	0.962673		0.991365	0.0114076	-0.0299565	0.729331		0.8991	0.105695	0.0333338	0.701777		0.860951	0.121902	-0.137471	0.172817		0.767219	0.870831	-0.0847454	0.337471		0.73763	0.536831	0.052726	0.532913		0.876728	0.334	-0.118079	0.168729		0.516894	0.747989	0.0193922	0.84381		0.958817	0.122843
47983	O2.UC19-1_GL0015901	164.81	16	3	Blautia obeum	7	Species	-0.108582	0.192272		0.60984	0.319868	-0.0303861	0.77347		0.920433	0.0879085	-0.078196	0.462125		0.703758	0.234639	-0.253296	0.0267588	*	0.703623	1.00467	-0.270951	0.0111354	*	0.344851	1.0747	-0.0176555	0.848503		0.957296	0.0700285	-0.192755	0.110344		0.433473	0.764541	0.0605405	0.597518		0.868004	0.240127
3948	ED9A_GL0030837	164.72	10	4	Ruminococcus bromii	7	Species	0.0506633	0.66266		0.901616	0.106412	0.050951	0.759575		0.913937	0.093472	-0.000287614	0.998422		0.999248	0.000629011	-0.120202	0.507146		0.932746	0.222225	-0.0263894	0.864555		0.962444	0.0487876	0.0938129	0.427379		0.831948	0.173437	-0.0261017	0.907777		0.976066	0.0482558	0.0941005	0.581499		0.857447	0.173969
36724	NLF007_GL0099807	164.7	11	2	Ruminococcus callidus	7	Species	-0.0706024	0.50006		0.836255	0.164668	0.0446111	0.708792		0.895662	0.114095	-0.115214	0.388887		0.642594	0.275261	-0.0690745	0.619666		0.952872	0.17273	-0.114881	0.446537		0.800731	0.287276	-0.0458064	0.687397		0.926516	0.114545	0.000332589	0.998285		0.99958	0.000831686	0.0694071	0.557337		0.844222	0.173562
4717	MH0002_GL0018506	164.68	15	3	Alistipes finegoldii	7	Species	0.16032	0.0924642		0.457573	0.414524	0.0746866	0.606946		0.846434	0.157252	0.0856336	0.483356		0.718759	0.223586	0.0179199	0.907075		0.983035	0.0348429	0.171807	0.102809		0.547134	0.334056	0.153887	0.15106		0.632311	0.299213	0.0861737	0.625684		0.875128	0.167553	0.0682538	0.682577		0.902169	0.13271
5531	MH0002_GL0073522	164.68	23	10	Anaerotruncus sp. G3(2012)	7	Species	-0.147948	0.210192		0.633587	0.307243	-0.168492	0.318104		0.656924	0.306264	0.0205443	0.885979		0.953412	0.0456149	-0.221404	0.22809		0.801618	0.383648	-0.289874	0.0344041	*	0.44003	0.502291	-0.0684695	0.602009		0.895088	0.118643	-0.310418	0.11858		0.44428	0.53789	-0.0890139	0.637523		0.893381	0.154242
14033	MH0085_GL0049775	164.66	11	1	Faecalibacterium prausnitzii	7	Species	-0.0968029	0.314301		0.723266	0.24621	-0.0181422	0.894493		0.965385	0.0404909	-0.0786606	0.498678		0.729963	0.215778	-0.147472	0.327884		0.882209	0.785322	-0.191336	0.0712723		0.504573	1.01891	-0.0438643	0.690784		0.926516	0.233588	-0.112675	0.457463		0.785628	0.600023	0.0347963	0.825721		0.958168	0.185299
5316	MH0335_GL0092924	164.66	11	4	Clostridiales	4	Order	-0.112746	0.450924		0.811337	0.184153	-0.55602	0.00548591	**	0.158322	0.880478	0.443274	0.00186672	**	0.0366225	1.04836	-0.203375	0.397096		0.922153	0.444205	-0.243115	0.221059		0.664912	0.531003	-0.0397397	0.786623		0.950085	0.0867982	-0.686388	0.00739353	**	0.144367	1.49919	-0.483013	0.0092228	**	0.296539	1.05498
14500	MH0088_GL0021345	164.65	14	3	Coprococcus comes	7	Species	0.00914809	0.863738		0.951526	0.0418372	0.0540864	0.403702		0.721529	0.255786	-0.0449383	0.580275		0.785118	0.176204	0.0121366	0.850869		0.978559	0.0799426	0.016928	0.832404		0.95994	0.111503	0.00479137	0.935457		0.982569	0.0315603	0.0618663	0.507052		0.80568	0.407507	0.0497297	0.466426		0.788158	0.327565
19058	DLF012_GL0004145	164.65	10	1	Lachnospiraceae	5	Family	0.017971	0.775152		0.930263	0.0696479	-0.00817603	0.910186		0.972236	0.0344394	0.026147	0.743011		0.887387	0.104351	0.00786357	0.925958		0.987586	0.0628154	0.0230117	0.791439		0.945815	0.183821	0.0151481	0.830355		0.956141	0.121006	-0.00313528	0.971397		0.99328	0.0250452	-0.0109989	0.885415		0.970202	0.0878606
7533	MH0006_GL0212607	164.65	18	5	Clostridiales	4	Order	-0.0941931	0.383101		0.775923	0.21321	-0.0462553	0.732222		0.899439	0.10452	-0.0479378	0.751865		0.893056	0.100627	-0.360247	0.00855247	**	0.643942	1.21683	-0.325121	0.0427538	*	0.457251	1.09818	0.0351265	0.747741		0.940583	0.118649	-0.277183	0.149172		0.495087	0.936258	0.0830643	0.513106		0.814706	0.280571
17571	MH0128_GL0069816	164.48	7	4	Bacteroidales	4	Order	0.00767784	0.930964		0.980273	0.0211174	0.127998	0.23983		0.580548	0.361253	-0.12032	0.275513		0.539554	0.349278	-0.0278694	0.823889		0.976538	0.0813588	-0.0101872	0.9327		0.987288	0.0297393	0.0176823	0.856057		0.961291	0.0516195	0.110133	0.413383		0.752343	0.32151	0.138003	0.225636		0.624817	0.402869
47639	V1.CD41-0_GL0030063	164.48	11	10	Collinsella	6	Genus	-0.0393325	0.74767		0.922882	0.0784493	-0.310496	0.0644743		0.358492	0.57392	0.271164	0.064279		0.237709	0.600535	-0.177641	0.343175		0.89264	0.290687	-0.153205	0.340164		0.739363	0.250701	0.0244361	0.848077		0.957296	0.0399866	-0.424369	0.0515768		0.319081	0.694425	-0.246728	0.149527		0.552962	0.403738
5690	MH0003_GL0009354	164.48	24	7	Ruminococcus bromii	7	Species	0.112985	0.381075		0.77453	0.214125	-0.0755442	0.649787		0.872539	0.138756	0.188529	0.300618		0.567122	0.33132	0.216062	0.21301		0.786585	0.392898	0.251487	0.134922		0.592684	0.457315	0.0354242	0.812188		0.954909	0.0644172	0.0629573	0.753055		0.930765	0.114485	-0.153105	0.421825		0.762513	0.278414
654	411483.FAEPRAA2165_02436	164.48	20	2	Faecalibacterium prausnitzii	7	Species	-0.0196607	0.85458		0.951526	0.0446804	0.104106	0.495436		0.778638	0.20858	-0.123766	0.41776		0.66514	0.258734	-0.168355	0.278786		0.839259	1.2836	-0.12758	0.305467		0.72365	0.972723	0.0407743	0.748676		0.940627	0.31088	-0.00381388	0.982854		0.995529	0.0290785	0.164541	0.366899		0.727825	1.25452
21064	MH0188_GL0028315	164.46	14	6	Clostridiales	4	Order	-0.10704	0.388269		0.777494	0.210891	-0.128438	0.415489		0.729538	0.249387	0.0213972	0.888309		0.954263	0.0446764	-0.345142	0.0487734	*	0.703623	1.49425	-0.328285	0.0560172		0.468803	1.42127	0.0168566	0.894972		0.97309	0.0729787	-0.349683	0.0897412		0.404106	1.51391	-0.00454055	0.976285		0.997167	0.0196577
3727	V1.CD34-0_GL0111676	164.46	4	1	Bacteria	1	Superkingdom	-0.159482	0.118028		0.502268	0.384536	0.143415	0.178447		0.52358	0.414409	-0.302897	0.0263719	*	0.146979	0.727287	-0.150588	0.224921		0.801618	0.429644	-0.256013	0.0761487		0.511534	0.730434	-0.105425	0.368194		0.804394	0.300791	0.0468842	0.690355		0.89886	0.133766	0.197472	0.0854379		0.486091	0.56341
39271	O2.UC2-0_GL0002702	164.46	18	7	Ruminococcaceae	5	Family	-0.218723	0.0559823		0.395051	0.472319	-0.163836	0.334098		0.671385	0.296212	-0.0548874	0.707223		0.865584	0.119563	-0.152604	0.394042		0.922153	0.36093	-0.316546	0.0162286	*	0.363607	0.748679	-0.163943	0.199644		0.687762	0.387749	-0.261659	0.205239		0.560512	0.618862	-0.109055	0.572255		0.85414	0.257932
18056	MH0131_GL0108030	164.43	13	9	Collinsella	6	Genus	0.070937	0.356878		0.759445	0.225296	-0.0969531	0.363876		0.694453	0.278312	0.16789	0.165902		0.420661	0.445698	0.13062	0.196353		0.780938	0.676078	0.154668	0.153538		0.608039	0.800548	0.0240478	0.777178		0.949654	0.12447	-0.0132224	0.928852		0.981901	0.0684381	-0.143842	0.224468		0.624817	0.744517
18955	MH0069_GL0006487	164.33	30	1	Ruminococcus	6	Genus	0.0347221	0.58413		0.875106	0.133572	0.113749	0.170963		0.513541	0.421797	-0.0790273	0.343554		0.606194	0.30286	-0.0515136	0.568903		0.94802	0.213437	0.00170059	0.982908		0.995812	0.00704606	0.0532142	0.468821		0.841479	0.220483	0.0807279	0.401067		0.739817	0.33448	0.132241	0.164346		0.568703	0.547917
32419	MH0393_GL0130177	164.33	24	2	Ruminococcus lactaris	7	Species	0.0177234	0.685326		0.905224	0.0988315	-0.0837942	0.154676		0.489489	0.438785	0.101518	0.0895176		0.293948	0.549339	-0.00795207	0.899199		0.983035	0.119678	0.0126259	0.820737		0.95446	0.190019	0.020578	0.680771		0.926516	0.309697	-0.0888916	0.217948		0.574064	1.33781	-0.0809396	0.224385		0.624817	1.21813
14528	MH0088_GL0029088	164.15	10	1	Clostridiales	4	Order	-0.185344	0.0312413	*	0.331759	0.534323	0.0965105	0.412807		0.728946	0.250833	-0.281854	0.0269084	*	0.147274	0.724566	-0.180998	0.12158		0.703755	0.576633	-0.301368	0.00914835	**	0.344851	0.960116	-0.12037	0.203872		0.699206	0.383483	-0.0195136	0.898742		0.976066	0.0621677	0.161484	0.219633		0.619305	0.514466
38734	O2.UC15-0_GL0108266	164.13	3	1	Dorea	6	Genus	-0.0240971	0.593007		0.876261	0.130422	0.0506468	0.220114		0.556901	0.377093	-0.0747439	0.243876		0.509082	0.373641	-0.0735888	0.118414		0.703755	1.00718	-0.0712694	0.283516		0.705716	0.97543	0.00231942	0.96541		0.989117	0.0317448	0.0034745	0.937459		0.986868	0.0475538	0.0770633	0.089974		0.490106	1.05473
21033	MH0188_GL0020211	163.99	8	6	Collinsella aerofaciens	7	Species	0.101069	0.04922	*	0.384667	0.486433	0.0201363	0.76629		0.915357	0.0907792	0.080933	0.314448		0.5805	0.321869	-0.0119049	0.853704		0.978559	0.145296	0.0934379	0.212386		0.658337	1.14039	0.105343	0.0636248		0.447694	1.28568	0.012505	0.898633		0.976066	0.15262	0.0244099	0.74008		0.91937	0.297916
14333	MH0086_GL0116500	163.88	23	4	Clostridiales	4	Order	0.00935015	0.935788		0.981137	0.0196384	0.0360343	0.829363		0.944892	0.0658097	-0.0266841	0.852215		0.936418	0.0592666	-0.107314	0.557741		0.946938	0.239867	-0.0594408	0.65339		0.904126	0.132862	0.0478731	0.715296		0.93329	0.107006	-0.0327567	0.866891		0.96216	0.0732175	0.0745572	0.695363		0.902169	0.16665
21836	MH0191_GL0183947	163.88	23	12	Bifidobacterium adolescentis	7	Species	-0.292963	0.00816163	**	0.202583	0.662122	0.106912	0.313072		0.654118	0.309496	-0.399875	0.0154549	*	0.108325	0.79751	0.261943	0.0169033	*	0.672238	0.836179	-0.125051	0.453232		0.804626	0.399188	-0.386994	0.002176	**	0.105887	1.23537	0.274825	0.0661327		0.352759	0.877299	0.0128815	0.897462		0.974039	0.0411205
30600	T2D-135A_GL0112865	163.84	10	5	Bacteroides	6	Genus	0.0978607	0.15055		0.554086	0.353156	0.112054	0.210486		0.549534	0.385212	-0.0141936	0.801561		0.918258	0.0799699	0.135627	0.220353		0.79706	0.684518	0.184801	0.0272883	*	0.409888	0.932702	0.0491741	0.477325		0.84447	0.248184	0.198995	0.0519584		0.319904	1.00434	0.0633676	0.46846		0.78955	0.31982
33001	SZEY-09A_GL0054253	163.71	17	1	Bacteria	7	Species	0.0876849	0.398221		0.783326	0.206477	0.0626876	0.685374		0.88343	0.123782	0.0249973	0.851551		0.936418	0.0595362	-0.12243	0.4564		0.926946	0.190562	0.00920396	0.941972		0.989861	0.0143259	0.131634	0.237649		0.723277	0.204888	-0.0157933	0.93669		0.986551	0.0245822	0.106637	0.528939		0.824204	0.16598
17199	MH0123_GL0011919	163.66	27	9	Clostridiales	4	Order	-0.0349676	0.815338		0.947147	0.0569392	-0.370068	0.0382451	*	0.292202	0.646015	0.335101	0.052247		0.214074	0.631317	-0.339364	0.107756		0.703755	1.05922	-0.252508	0.224628		0.66583	0.788131	0.0868553	0.579798		0.88874	0.271093	-0.587609	0.00937172	**	0.159756	1.83405	-0.248246	0.133965		0.538417	0.774826
16628	MH0114_GL0065382	163.62	15	6	Clostridiales	4	Order	-0.0453485	0.571755		0.869653	0.138001	-0.0487674	0.671865		0.882228	0.129428	0.00341891	0.974071		0.990327	0.0103383	-0.249561	0.0366358	*	0.703623	1.19221	-0.205323	0.0575237		0.468803	0.980879	0.0442373	0.578329		0.88874	0.211332	-0.208742	0.183849		0.532679	0.997212	0.0408184	0.723407		0.913133	0.195
6749	MH0006_GL0003713	163.45	25	2	Ruminococcus bromii	7	Species	0.0150641	0.883575		0.958818	0.035698	-0.0963037	0.480375		0.77278	0.215961	0.111368	0.321119		0.584886	0.317411	0.272085	0.0845516		0.703755	0.730103	0.189478	0.127346		0.589485	0.508437	-0.0826075	0.456358		0.841479	0.221666	0.0781099	0.605139		0.86209	0.209597	-0.193975	0.179532		0.584741	0.520506
39719	SZEY-09A_GL0049065	163.33	13	11	Faecalibacterium prausnitzii	7	Species	-0.0956699	0.12275		0.508374	0.379583	-0.172565	0.0559239		0.343405	0.594082	0.0768953	0.286825		0.551495	0.341051	-0.0835931	0.39747		0.922153	0.288067	-0.149255	0.0490665	*	0.458858	0.514343	-0.0656622	0.316438		0.782518	0.226276	-0.22615	0.046894	*	0.315422	0.779329	-0.142557	0.139469		0.539919	0.491262
26897	MH0272_GL0175799	163.15	4	2	Clostridiales	4	Order	-0.04426	0.452585		0.811569	0.183475	0.0270472	0.669955		0.881127	0.130231	-0.0713072	0.306722		0.5714	0.327113	-0.0612373	0.43688		0.926946	0.49619	-0.0835147	0.271295		0.701708	0.676698	-0.0222773	0.748909		0.940627	0.180508	-0.0122075	0.826421		0.94754	0.0989143	0.0490298	0.495575		0.798924	0.397276
9786	MH0014_GL0078654	163.15	9	8	Firmicutes	2	Phylum	0.0785738	0.224652		0.651124	0.297625	0.0284719	0.763931		0.913953	0.0917244	0.0501019	0.597781		0.793955	0.168087	0.0216287	0.819034		0.976538	0.0712516	0.0924384	0.277652		0.701708	0.304521	0.0708097	0.318515		0.782518	0.233269	0.0423364	0.742182		0.924234	0.139469	0.0207078	0.844446		0.958817	0.0682178
45032	T2D-14A_GL0005550	162.97	11	10	Bacteria	1	Superkingdom	0.00346823	0.964889		0.991882	0.0107298	-0.21904	0.0314223	*	0.276599	0.671895	0.222508	0.0338814	*	0.16751	0.693008	-0.0789167	0.47615		0.927784	0.25406	-0.0471194	0.622226		0.886432	0.151693	0.0317973	0.734462		0.936802	0.102366	-0.269628	0.0157242	*	0.198916	0.868023	-0.190711	0.109029		0.502149	0.613964
4867	MH0002_GL0028113	162.97	19	10	Sporolactobacillus inulinus	7	Species	0.0681314	0.451659		0.811337	0.183853	-0.24252	0.0601301		0.351518	0.583858	0.310652	0.0288288	*	0.15151	0.715209	-0.0913469	0.459332		0.926946	0.456634	0.0095757	0.937234		0.988923	0.047868	0.100923	0.324376		0.785492	0.504502	-0.301076	0.087264		0.39947	1.50505	-0.209729	0.148658		0.552962	1.04842
11441	MH0037_GL0028219	162.93	23	2	Lachnospiraceae	5	Family	-0.0668363	0.585655		0.875268	0.133029	-0.0241656	0.871813		0.95534	0.0492658	-0.0426707	0.764803		0.897829	0.0952107	-0.0967352	0.586307		0.94802	0.293782	-0.128846	0.429495		0.792416	0.391302	-0.0321108	0.810911		0.953891	0.0975198	-0.0861754	0.628364		0.875174	0.261712	0.0105598	0.945818		0.992129	0.03207
4252	MH0288_GL0157068	162.93	5	1	Clostridiales	4	Order	-0.0704838	0.41015		0.790673	0.201276	-0.0635542	0.54375		0.804848	0.185686	-0.00692964	0.950613		0.97966	0.0197009	-0.0650014	0.578098		0.94802	0.211691	-0.112151	0.347068		0.745326	0.365246	-0.04715	0.616329		0.897073	0.153554	-0.105222	0.435301		0.771609	0.342678	-0.0402203	0.71312		0.907072	0.130986
15050	MH0092_GL0020057	162.88	16	8	Clostridiales bacterium KLE1615	7	Species	-0.179424	0.165877		0.578765	0.340189	-0.117014	0.475731		0.769474	0.218263	-0.0624101	0.652588		0.823336	0.143357	0.220724	0.258428		0.833102	0.432662	-0.0379344	0.805772		0.950261	0.0743589	-0.258658	0.0753848		0.47143	0.507021	0.0244757	0.887378		0.972042	0.0479773	-0.196248	0.271227		0.662333	0.384685
30184	MH0347_GL0010219	162.88	19	14	Bifidobacterium	6	Genus	-0.0767014	0.591583		0.876261	0.130926	0.170255	0.37326		0.697414	0.27287	-0.246956	0.12768		0.356979	0.491199	0.379256	0.0815208		0.703755	0.702766	0.166411	0.332482		0.734442	0.308362	-0.212845	0.170566		0.656919	0.394404	0.413367	0.061806		0.341646	0.765975	0.0341115	0.865305		0.964183	0.0632091
34271	MH0432_GL0050497	162.88	31	12	Clostridium	6	Genus	0.225076	0.0811128		0.43237	0.430075	-0.34937	0.0652343		0.360423	0.57224	0.574446	0.000678752	***	0.023032	1.15837	-0.384795	0.0525047		0.703623	0.610358	-0.0215879	0.874716		0.962444	0.0342424	0.363207	0.0128195	*	0.224828	0.576115	-0.596033	0.00796151	**	0.147447	0.945422	-0.211238	0.31607		0.690873	0.335064
44862	T2D-135A_GL0101876	162.88	4	1	Bacteroides	6	Genus	0.129561	0.0664016		0.411233	0.453182	0.134649	0.152917		0.486959	0.440702	-0.00508813	0.942235		0.976836	0.0230484	0.0788181	0.480532		0.927784	0.208871	0.180085	0.0706279		0.501545	0.477231	0.101267	0.12199		0.58144	0.268361	0.185173	0.156555		0.501478	0.490715	0.106355	0.200899		0.603174	0.281845
14395	MH0087_GL0030880	162.79	38	9	Blautia obeum	7	Species	0.152532	0.196707		0.617042	0.316664	0.125281	0.413718		0.729508	0.250341	0.0272513	0.876111		0.950866	0.0495949	-0.26946	0.0741848		0.703623	0.948958	-0.0201991	0.896838		0.970711	0.0711351	0.249261	0.0689933		0.464393	0.877823	-0.0474504	0.805118		0.946929	0.167106	0.22201	0.203987		0.604296	0.781852
1170	MH0161_GL0142425	162.7	17	1	Bifidobacterium	6	Genus	-0.130832	0.153191		0.558484	0.35085	0.193885	0.0747294		0.378354	0.552539	-0.324716	0.00149438	**	0.0336025	1.07298	0.0715479	0.592919		0.94802	0.170199	-0.0849678	0.519831		0.840484	0.202123	-0.156516	0.0870976		0.492985	0.372322	0.239749	0.103444		0.420126	0.570318	0.168201	0.0705997		0.464815	0.400118
14937	O2.UC11-2_GL0116509	162.67	15	1	Lachnospiraceae	5	Family	-0.00522472	0.918312		0.975628	0.0250004	0.0194507	0.733868		0.899439	0.103851	-0.0246754	0.719297		0.87283	0.114401	-0.0363346	0.57407		0.94802	0.194279	-0.0285161	0.678242		0.913268	0.152474	0.00781847	0.896737		0.973364	0.0418049	-0.00384073	0.951517		0.988228	0.0205362	0.0324939	0.618924		0.882272	0.173743
22048	MH0193_GL0052517	162.5	20	12	Bifidobacterium	6	Genus	-0.106297	0.352338		0.755243	0.227445	0.0911645	0.529558		0.796057	0.192295	-0.197461	0.10447		0.319061	0.524502	0.294777	0.0869822		0.703755	0.497305	0.0826624	0.557612		0.858292	0.139456	-0.212114	0.0847109		0.487825	0.357849	0.280124	0.0879087		0.400608	0.472585	-0.0146527	0.920555		0.985277	0.0247199
25533	MH0247_GL0055399	162.5	8	2	Clostridiales	4	Order	-0.128172	0.0497067	*	0.384667	0.485364	0.117866	0.143958		0.476769	0.450743	-0.246038	0.01618	*	0.110492	0.791624	0.078044	0.319033		0.866704	0.506678	-0.0781438	0.382564		0.76926	0.507326	-0.156188	0.0431999	*	0.378817	1.014	0.167894	0.110777		0.433923	1.09	0.0898497	0.333097		0.700382	0.583323
49005	MH0148_GL0004549	162.49	4	1	Holdemanella biformis	7	Species	-0.15368	0.0212519	*	0.273135	0.572856	-0.0629857	0.424091		0.734858	0.244786	-0.0906944	0.353435		0.611511	0.296652	-0.185071	0.0168591	*	0.672238	0.670593	-0.272315	0.00767189	**	0.344851	0.986716	-0.0872443	0.210507		0.707292	0.316124	-0.181621	0.113512		0.436903	0.658091	0.00345014	0.963917		0.996636	0.0125013
6219	MH0003_GL0083809	162.49	14	1	Clostridiales	4	Order	-0.0343334	0.750424		0.923078	0.0775628	0.0864715	0.512635		0.785928	0.200299	-0.120805	0.407236		0.658345	0.264674	-0.348353	0.0124809	*	0.643942	1.04972	-0.257637	0.0940251		0.53467	0.776354	0.0907165	0.42424		0.830894	0.273362	-0.136832	0.427031		0.761804	0.412324	0.211521	0.103702		0.502149	0.637391
49735	O2.UC8-2_GL0159749	162.48	37	2	Clostridiales	4	Order	-0.0766665	0.423938		0.79985	0.195377	0.0208238	0.856758		0.952257	0.0551135	-0.0974904	0.446976		0.68908	0.242706	-0.182508	0.149388		0.735815	0.404936	-0.193659	0.138106		0.594268	0.429677	-0.011151	0.917783		0.978622	0.024741	-0.0961683	0.489698		0.798346	0.213372	0.0863394	0.489807		0.798412	0.191564
39109	O2.UC18-2_GL0031006	162.4	22	11	Ruminococcaceae	7	Species	-0.0805563	0.412902		0.790919	0.200089	-0.430754	0.00220032	**	0.127343	0.978829	0.350197	0.00258435	**	0.0426995	1.01186	-0.130738	0.39723		0.922153	0.363802	-0.164363	0.195113		0.64258	0.457368	-0.0336246	0.741454		0.939329	0.0935661	-0.51456	0.00472312	**	0.124257	1.43185	-0.383822	0.00775439	**	0.276175	1.06805
35820	MH0457_GL0226231	162.31	6	2	Bacteria	1	Superkingdom	-0.286539	0.00138799	**	0.118379	0.810201	0.0589411	0.515873		0.788281	0.198757	-0.34548	0.00190261	**	0.0367045	1.04624	0.0799306	0.475116		0.927784	0.282637	-0.235301	0.0644416		0.485936	0.832031	-0.315232	0.00151389	**	0.0922275	1.11467	0.110179	0.323591		0.678564	0.389595	0.0302481	0.725682		0.914353	0.106958
50189	V1.FI36_GL0050363	162.31	18	2	Blautia	6	Genus	-0.0523817	0.429569		0.805628	0.193001	-0.0928243	0.191086		0.532913	0.402452	0.0404426	0.60454		0.797442	0.164983	-0.124522	0.153088		0.745128	0.582901	-0.132203	0.158162		0.612601	0.61886	-0.00768159	0.915798		0.978622	0.0359585	-0.172646	0.038045	*	0.292605	0.808176	-0.0481242	0.478416		0.794239	0.225275
10960	MH0010_GL0038237	162.25	14	4	Firmicutes	2	Phylum	0.0292817	0.729503		0.916505	0.0843247	0.01432	0.913837		0.972236	0.0330337	0.0149617	0.899578		0.957408	0.0401428	-0.0643749	0.63203		0.955111	0.143133	-0.0119842	0.901969		0.974344	0.026646	0.0523907	0.581007		0.888983	0.116487	-0.0269459	0.872896		0.965022	0.0599123	0.037429	0.805596		0.948789	0.0832206
14394	MH0087_GL0030432	162.25	17	5	Clostridiales	4	Order	0.0598312	0.357579		0.759445	0.224966	0.0917275	0.33275		0.671385	0.297046	-0.0318962	0.703389		0.862129	0.121209	-0.101035	0.315112		0.864786	0.908811	-0.00493477	0.947581		0.990571	0.0443883	0.0961002	0.190452		0.681814	0.864423	0.0269615	0.811537		0.946929	0.242519	0.127996	0.235349		0.636487	1.15133
4585	MH0002_GL0008497	162.25	25	10	Subdoligranulum variabile	7	Species	-0.284489	0.0322332	*	0.333124	0.531119	-0.419108	0.035295	*	0.288061	0.656662	0.134619	0.36531		0.624009	0.289339	-0.0979785	0.652451		0.955111	0.185673	-0.347296	0.0249568	*	0.409888	0.658138	-0.249317	0.0775874		0.47143	0.472465	-0.481915	0.0511523		0.318327	0.913247	-0.383936	0.0764132		0.472553	0.727574
47970	MH0002_GL0008497	162.25	20	6	Subdoligranulum variabile	7	Species	0.0686711	0.412713		0.790919	0.20017	-0.0386148	0.736162		0.900836	0.10292	0.107286	0.166092		0.420681	0.445494	-0.0105507	0.939618		0.987586	0.0160195	0.0619079	0.524208		0.842736	0.0939965	0.0724586	0.417755		0.827571	0.110016	-0.0453781	0.723902		0.917762	0.0688989	-0.0348274	0.773081		0.930744	0.0528794
51093	V1.UC27-0_GL0016733	162.25	6	1	Clostridiales	4	Order	0.0110045	0.817385		0.947147	0.0562966	0.0088647	0.860419		0.954876	0.0536897	0.00213977	0.973485		0.990166	0.010572	-0.0564546	0.328534		0.882209	0.282097	-0.0251843	0.705138		0.925792	0.125843	0.0312702	0.575982		0.88874	0.156254	-0.0273241	0.628493		0.875174	0.136536	0.0291304	0.60136		0.870637	0.145562
51341	V1.UC35-0_GL0137845	162.25	18	4	Bacteroidales	4	Order	0.0977349	0.118752		0.502383	0.383766	0.0693743	0.372347		0.697414	0.273395	0.0283606	0.737204		0.883805	0.106802	0.0974367	0.243641		0.825811	0.806644	0.160194	0.0642156		0.485936	1.32619	0.0627576	0.36624		0.803645	0.519548	0.131834	0.186614		0.537995	1.0914	0.034397	0.6794		0.902169	0.28476
5494	MH0002_GL0071396	162.25	13	5	Firmicutes	2	Phylum	-0.0126392	0.841323		0.951526	0.0488073	-0.121871	0.188768		0.532276	0.404598	0.109232	0.188991		0.445987	0.422077	-0.143762	0.137635		0.72658	0.554054	-0.104794	0.184336		0.640494	0.403874	0.0389678	0.56173		0.88558	0.15018	-0.214026	0.0765927		0.374867	0.824848	-0.0702638	0.47916		0.794239	0.270794
20037	MH0161_GL0140735	162.22	31	19	Bifidobacterium adolescentis	7	Species	-0.517852	6.40613e-05	***	0.0370755	1.03584	-0.0584122	0.635305		0.865951	0.144947	-0.45944	0.00550511	**	0.0640418	0.924412	0.0621096	0.676667		0.960397	0.258971	-0.478038	0.0121469	*	0.344851	1.99322	-0.540148	0.000166491	***	0.0538162	2.25219	-0.0185983	0.908575		0.976066	0.077547	-0.0807079	0.478911		0.794239	0.336518
46556	V1.CD17-0_GL0104466	161.94	12	1	Blautia wexlerae	7	Species	0.0540797	0.415937		0.791903	0.198785	0.0133419	0.877124		0.957621	0.0472076	0.0407378	0.633732		0.813243	0.151757	-0.0294016	0.758775		0.976538	0.172052	0.0352325	0.686375		0.917942	0.206173	0.0646341	0.382454		0.8132	0.378225	-0.00550529	0.959038		0.9907	0.0322158	0.0238963	0.798798		0.945891	0.139836
1182	MH0203_GL0115820	161.93	6	5	Bacteria	1	Superkingdom	-0.131454	0.162668		0.572303	0.342825	0.430453	0.000661639	***	0.0796613	1.10073	-0.561907	0.000193637	***	0.0131844	1.28907	0.165111	0.167733		0.763717	0.510575	-0.025614	0.855819		0.962444	0.0792065	-0.190725	0.0540235		0.417458	0.589781	0.536293	0.00485038	**	0.124257	1.65839	0.371182	0.00297817	**	0.206212	1.14781
30319	MH0350_GL0092393	161.93	25	3	Clostridiales	4	Order	-0.116632	0.32492		0.733004	0.240827	0.0582651	0.755883		0.910916	0.0949553	-0.174897	0.255789		0.521348	0.364214	-0.275501	0.155826		0.745128	0.729497	-0.293236	0.0417926	*	0.457251	0.776456	-0.0177345	0.882132		0.96692	0.0469592	-0.118338	0.632206		0.87583	0.313347	0.157163	0.434518		0.766737	0.416151
41754	O2.UC48-0_GL0000051	161.92	26	19	Ruminococcus bromii	7	Species	0.0888458	0.500048		0.836255	0.164672	-0.242829	0.116482		0.448623	0.48499	0.331675	0.0760322		0.262317	0.574908	0.181976	0.271286		0.838062	0.422093	0.205497	0.264152		0.69479	0.476651	0.0235213	0.876432		0.966712	0.0545576	-0.126178	0.502857		0.804478	0.292671	-0.308154	0.0724709		0.465262	0.714764
14177	MH0086_GL0054581	161.87	32	2	Clostridium	6	Genus	-0.11215	0.492231		0.834198	0.167699	0.00639585	0.972932		0.989169	0.0103587	-0.118546	0.563781		0.775099	0.183961	-0.207586	0.34411		0.893628	0.871885	-0.245218	0.257112		0.689144	1.02994	-0.0376318	0.841402		0.957296	0.158058	-0.126672	0.539524		0.831954	0.532037	0.0809139	0.697178		0.902169	0.339848
16695	V1.UC11-5_GL0035881	161.87	4	2	Bifidobacterium	6	Genus	-0.119251	0.0315798	*	0.332117	0.53322	0.0564545	0.306577		0.648007	0.313722	-0.175705	0.00987812	**	0.0842849	0.85378	0.0205247	0.769346		0.976538	0.126786	-0.106094	0.149379		0.602461	0.655363	-0.126619	0.0546059		0.417458	0.782149	0.0696113	0.14699		0.491463	0.430003	0.0490866	0.427125		0.763062	0.303218
5236	MH0002_GL0051490	161.87	11	6	Subdoligranulum variabile	7	Species	0.0371033	0.661887		0.901616	0.106672	-0.16126	0.204483		0.546627	0.390414	0.198363	0.139087		0.380467	0.4766	-0.0506033	0.6744		0.960397	0.171445	0.00466531	0.968571		0.992163	0.0158062	0.0552686	0.54233		0.879909	0.187251	-0.193698	0.290853		0.647059	0.656252	-0.143094	0.301055		0.681453	0.484807
28858	MH0054_GL0037360	161.86	18	2	Clostridium	6	Genus	0.14932	0.0993763		0.466877	0.405809	0.0490965	0.639273		0.867221	0.143245	0.100224	0.462991		0.703758	0.234183	-0.117332	0.262346		0.833102	0.505981	0.0741073	0.56394		0.86098	0.319579	0.191439	0.071977		0.469802	0.82556	-0.0261164	0.847692		0.95561	0.112624	0.0912157	0.441312		0.769629	0.393357
50679	V1.UC16-0_GL0045378	161.79	26	4	Clostridiales	4	Order	0.0714082	0.497565		0.836255	0.165631	0.104741	0.489265		0.777918	0.211589	-0.0333327	0.812446		0.925141	0.0754945	-0.175281	0.269877		0.838062	0.576462	-0.0409513	0.749717		0.934711	0.13468	0.134329	0.25155		0.737137	0.441782	-0.00761857	0.967736		0.993045	0.0250559	0.167662	0.323131		0.691661	0.551406
1119	518635.BIFANG_02031	161.67	2	2	Bifidobacterium	6	Genus	-0.21437	0.000941463	***	0.103785	0.840479	-0.0357662	0.600454		0.84353	0.160105	-0.178604	0.0771595		0.263475	0.57263	0.0845348	0.188354		0.780938	0.435157	-0.160181	0.0906926		0.53467	0.824556	-0.244716	0.00145716	**	0.0922275	1.25971	0.0184228	0.84336		0.954709	0.0948345	-0.066112	0.391608		0.740606	0.340322
21928	MH0192_GL0103671	161.67	17	4	Blautia	6	Genus	-0.0416425	0.534584		0.852027	0.151597	0.0557785	0.517655		0.788921	0.197911	-0.0974209	0.296547		0.563781	0.334159	-0.114305	0.208543		0.786585	0.582718	-0.114915	0.194034		0.642007	0.585828	-0.000610031	0.993637		0.99687	0.0031099	-0.0174938	0.867651		0.96216	0.0891822	0.0968109	0.318221		0.69107	0.493536
36962	NLM022_GL0042758	161.55	7	1	Lachnospiraceae	5	Family	-0.154113	0.153926		0.55916	0.350214	-0.061315	0.590282		0.837318	0.164605	-0.0927985	0.500409		0.731343	0.214904	0.0155361	0.909241		0.983035	0.0835055	-0.144154	0.294586		0.709684	0.774821	-0.15969	0.229394		0.715291	0.858326	-0.0513559	0.579168		0.850205	0.276035	-0.066892	0.628672		0.887966	0.35954
42028	O2.UC48-1_GL0083792	161.51	9	2	Thermoanaerobacteraceae	5	Family	-0.0146295	0.849087		0.951526	0.0463886	-0.147987	0.173276		0.515092	0.419488	0.133358	0.194359		0.451295	0.416905	-0.187278	0.098453		0.703755	0.842611	-0.134679	0.163399		0.615526	0.605957	0.0525984	0.531133		0.876388	0.236654	-0.268037	0.0527324		0.320082	1.20597	-0.0807591	0.492571		0.798412	0.363356
28144	O2.CD1-0_GL0071396	161.27	13	3	Clostridiales	4	Order	-0.122644	0.249297		0.669853	0.282224	-0.186955	0.0926698		0.411767	0.520447	0.0643107	0.609493		0.79851	0.162719	0.0494075	0.721884		0.969106	0.153303	-0.0909726	0.509669		0.835612	0.282273	-0.14038	0.269924		0.756505	0.435576	-0.155283	0.0934926		0.407894	0.481818	-0.204691	0.108206		0.502149	0.635121
28319	MH0305_GL0118305	161.25	20	14	Lachnospira	6	Genus	-0.148443	0.359295		0.759501	0.224159	-0.0116404	0.952352		0.98292	0.0182422	-0.136803	0.513825		0.741124	0.208188	0.228795	0.296852		0.85551	0.509672	-0.00177966	0.993756		0.998067	0.00396443	-0.230575	0.190128		0.681814	0.513637	0.135023	0.594441		0.854209	0.300782	-0.0937719	0.634079		0.890755	0.20889
14844	MH0089_GL0021917	161.19	21	11	Roseburia hominis	7	Species	0.0129572	0.881415		0.95797	0.0363651	-0.288001	0.00783872	**	0.166483	0.840358	0.300958	0.0201681	*	0.123844	0.762987	-0.0799553	0.465551		0.927638	0.32244	-0.0382962	0.74201		0.932544	0.154439	0.0416591	0.686946		0.926516	0.168001	-0.339254	0.0102795	*	0.160791	1.36813	-0.259299	0.0390073	*	0.407694	1.04569
1317	550672.ECCG_00299	161.11	20	4	Proteobacteria	2	Phylum	0.168394	0.248565		0.669853	0.282665	9.14044e-05	0.999636		0.999636	0.000139105	0.168302	0.23452		0.498086	0.381281	0.24856	0.297488		0.85551	0.4655	0.327727	0.0816604		0.520058	0.613762	0.079167	0.579169		0.88874	0.148262	0.159425	0.528777		0.824239	0.298568	-0.0891354	0.646201		0.895185	0.166931
41800	V1.CD54-0_GL0122997	161.02	29	4	Firmicutes	2	Phylum	0.035422	0.645149		0.897168	0.112341	0.123451	0.236256		0.576934	0.364051	-0.088029	0.372854		0.629876	0.284773	-0.0824053	0.46861		0.927784	0.179082	-0.0174019	0.848928		0.962444	0.0378175	0.0650034	0.467049		0.841479	0.141264	0.0706271	0.547136		0.835501	0.153486	0.153032	0.204645		0.60452	0.332568
46944	V1.CD25-0_GL0014651	161.02	13	1	Clostridiales	4	Order	0.0527155	0.48076		0.827675	0.172188	-0.0296432	0.739854		0.901928	0.101423	0.0823587	0.398364		0.649893	0.269755	-0.0831307	0.409329		0.926879	0.352095	-0.000573463	0.995712		0.99887	0.00242887	0.0825573	0.306965		0.77397	0.349666	-0.0829322	0.484301		0.797872	0.351254	0.000198552	0.998222		0.999456	0.000840956
48072	V1.CD54-0_GL0122997	161.02	29	4	Firmicutes	2	Phylum	0.0160176	0.85499		0.951526	0.0445529	-0.0617766	0.604525		0.846115	0.158315	0.0777941	0.428337		0.673641	0.252856	0.0653698	0.635606		0.955111	0.206525	0.0579213	0.562577		0.860965	0.182992	-0.00744852	0.940292		0.983453	0.0235323	-0.0198729	0.877829		0.966635	0.0627848	-0.0852427	0.526579		0.824204	0.269309
12925	MH0062_GL0017613	160.86	34	25	Blautia	6	Genus	-0.187015	0.173797		0.584464	0.333847	0.0591898	0.725985		0.898849	0.107058	-0.246204	0.130336		0.36309	0.487709	0.0684945	0.730567		0.97199	0.156112	-0.143108	0.38316		0.76926	0.32617	-0.211602	0.191133		0.681814	0.482282	0.103097	0.541746		0.832125	0.234977	0.0346021	0.858961		0.962486	0.0788647
21225	MH0188_GL0088680	160.86	3	2	Clostridiales	4	Order	-0.110978	0.303739		0.716071	0.251688	0.0657879	0.659131		0.875146	0.134793	-0.176766	0.207478		0.466643	0.404708	-0.474258	0.00178237	**	0.643942	1.50848	-0.41499	0.00391622	**	0.299803	1.31996	0.0592686	0.576155		0.88874	0.188516	-0.238224	0.211215		0.567344	0.757721	0.236034	0.109379		0.502149	0.750757
5365	MH0002_GL0059745	160.82	16	6	Clostridiales	4	Order	-0.0599058	0.56882		0.868328	0.139058	0.111519	0.388739		0.710349	0.264078	-0.171424	0.223022		0.485751	0.390983	-0.0992098	0.487087		0.930838	0.391616	-0.123502	0.350484		0.746452	0.487505	-0.024292	0.84603		0.957296	0.0958891	0.0479225	0.73022		0.921231	0.189167	0.147132	0.333546		0.70069	0.580783
17960	MH0131_GL0085583	160.75	4	4	Collinsella sp. 4_8_47FAA	7	Species	0.112293	0.0562072		0.395051	0.471875	-0.091593	0.213053		0.551199	0.383021	0.203886	0.0250679	*	0.142236	0.734113	0.0462084	0.523167		0.9374	0.226427	0.141914	0.0740483		0.510247	0.695396	0.0957055	0.171066		0.656919	0.468969	-0.0619723	0.497145		0.802574	0.303672	-0.108181	0.214612		0.612609	0.530099
43686	MH0089_GL0088279	160.75	12	2	Clostridiales	4	Order	-0.0926369	0.212249		0.634191	0.305845	0.157732	0.0847123		0.393469	0.533978	-0.250369	0.00815593	**	0.0765208	0.877255	-0.182105	0.0755284		0.703623	0.715729	-0.209371	0.0273641	*	0.409888	0.822892	-0.0272658	0.745377		0.939329	0.107163	0.0409983	0.668524		0.889445	0.161136	0.223104	0.0287765	*	0.395543	0.876865
6214	MH0003_GL0082437	160.75	43	34	Bacteroides	6	Genus	-0.0491189	0.718348		0.915369	0.0879571	0.00499472	0.976435		0.990211	0.00901778	-0.0541136	0.717928		0.87283	0.114985	0.0145065	0.943367		0.987726	0.0314002	-0.0398198	0.810699		0.953401	0.0861924	-0.0543264	0.725995		0.936289	0.117593	0.0142938	0.935568		0.986551	0.0309397	-0.000212754	0.99909		0.999456	0.000460518
50636	V1.UC15-3_GL0098723	160.67	13	10	Clostridiales	4	Order	-0.0344595	0.74276		0.921933	0.0800326	-0.0471505	0.715976		0.896249	0.111147	0.012691	0.913025		0.962939	0.0347436	-0.103179	0.508369		0.933286	0.232866	-0.1006	0.455596		0.805836	0.227045	0.00257896	0.982205		0.994231	0.0058205	-0.113291	0.440313		0.77362	0.255688	-0.010112	0.940757		0.992105	0.022822
33640	MH0419_GL0081674	160.59	9	3	Bifidobacterium	6	Genus	-0.34691	0.00193198	**	0.127787	0.783873	0.00515428	0.963903		0.985143	0.0138161	-0.352064	0.0134494	*	0.0979102	0.81521	0.161029	0.236139		0.812087	0.398601	-0.243686	0.139147		0.594567	0.603204	-0.404715	0.000805147	***	0.0776631	1.0018	0.108378	0.485389		0.797879	0.268272	-0.052651	0.597456		0.868004	0.130329
25840	MH0251_GL0104370	160.56	24	3	Clostridiales	4	Order	-0.0734162	0.442228		0.811337	0.187725	-0.0581763	0.597625		0.842211	0.161353	-0.0152399	0.886527		0.953412	0.0453941	-0.10774	0.427046		0.926946	0.281949	-0.142481	0.236018		0.675143	0.372862	-0.0347401	0.752476		0.941396	0.0909126	-0.127241	0.234822		0.595214	0.33298	-0.0195003	0.872527		0.967385	0.0510308
49718	V1.FI24_GL0145929	160.53	17	8	Ruminococcus bromii	7	Species	0.002771	0.975502		0.995453	0.0074853	-0.0202655	0.881306		0.959654	0.0455883	0.0230365	0.843373		0.932828	0.0628592	0.0670143	0.642345		0.955111	0.176956	0.0457289	0.709812		0.927322	0.12075	-0.0212854	0.808329		0.9527	0.0562057	0.0226924	0.905874		0.976066	0.0599209	-0.044322	0.746547		0.91937	0.117035
51634	V1.UC40-0_GL0007441	160.38	4	1	Anaerostipes caccae	7	Species	-0.0639218	0.626688		0.887914	0.118666	0.0540102	0.781508		0.924944	0.084704	-0.117932	0.541438		0.761295	0.194653	0.222709	0.247998		0.832006	0.301503	0.0788406	0.632927		0.893975	0.106734	-0.143869	0.326813		0.786236	0.194769	0.196773	0.442601		0.775641	0.26639	-0.0259367	0.906038		0.979108	0.035113
13512	MH0071_GL0017439	160.36	22	19	Solobacterium moorei	7	Species	0.0751527	0.429784		0.805628	0.19291	-0.182352	0.130162		0.458248	0.467216	0.257505	0.0595864		0.227673	0.611898	-0.0669775	0.595595		0.949845	0.264943	0.0322184	0.811461		0.95357	0.127447	0.0991959	0.345134		0.795055	0.392389	-0.225286	0.169271		0.517096	0.891165	-0.158309	0.214006		0.612609	0.626222
14740	MH0088_GL0106695	160.18	7	3	Clostridiales	4	Order	-0.0146784	0.842017		0.951526	0.0485908	0.0117517	0.910894		0.972236	0.034167	-0.02643	0.79123		0.912655	0.0842325	0.0210742	0.849008		0.978559	0.0701826	-0.00116925	0.990305		0.996981	0.00389392	-0.0222435	0.780068		0.949654	0.0740766	0.0252608	0.855789		0.960791	0.0841249	0.00418655	0.970731		0.997167	0.0139423
40927	O2.UC37-2_GL0006637	160.09	30	2	Clostridiales	4	Order	-0.0190456	0.797494		0.939745	0.0625607	-0.0461442	0.641084		0.867394	0.142469	0.0270986	0.794731		0.914216	0.0827863	-0.121303	0.238011		0.816131	0.461393	-0.0968037	0.335553		0.736589	0.368207	0.0244989	0.764873		0.943923	0.0931854	-0.123902	0.341711		0.687901	0.471281	-0.0025997	0.980664		0.997167	0.00988834
4445	MH0001_GL0021802	159.99	15	14	Roseburia faecis	7	Species	0.146821	0.0599298		0.400182	0.464739	0.12621	0.253047		0.593629	0.351157	0.0206111	0.824305		0.928478	0.0706359	0.186673	0.119634		0.703755	0.579649	0.266484	0.00967773	**	0.344851	0.827472	0.0798104	0.306386		0.77397	0.247823	0.245873	0.0932577		0.407894	0.763472	0.0591993	0.595093		0.868004	0.183823
11682	MH0041_GL0031665	159.94	6	4	Bifidobacterium adolescentis	7	Species	-0.232806	0.00730977	**	0.19982	0.671911	0.0520216	0.543653		0.804848	0.185731	-0.284828	0.0170998	*	0.114067	0.784492	0.108631	0.26975		0.838062	0.34747	-0.163171	0.192577		0.642007	0.521923	-0.271802	0.00656225	**	0.154569	0.869392	0.121657	0.25319		0.611193	0.389134	0.0130259	0.881917		0.968519	0.0416648
33928	MH0423_GL0103049	159.94	8	3	Clostridiales	4	Order	-0.0796065	0.323832		0.731387	0.241373	0.198248	0.0518842		0.33193	0.604543	-0.277854	0.00864665	**	0.078498	0.870132	-0.132253	0.241023		0.821642	0.485435	-0.164384	0.147454		0.599271	0.603372	-0.0321311	0.706269		0.931277	0.117937	0.11347	0.388593		0.728731	0.416493	0.245723	0.0177435	*	0.371744	0.901928
35568	MH0452_GL0206149	159.79	22	1	Dialister invisus	7	Species	-0.0915049	0.325476		0.733004	0.240548	-0.152836	0.170975		0.513541	0.421785	0.0613306	0.579518		0.785025	0.176558	0.00152971	0.99072		0.99745	0.00573926	-0.0905243	0.496561		0.832285	0.339635	-0.092054	0.344786		0.795055	0.345374	-0.151855	0.304563		0.658094	0.569739	-0.153385	0.149452		0.552962	0.575478
34303	MH0432_GL0168684	159.64	17	4	Collinsella	6	Genus	0.019295	0.897949		0.968663	0.0312642	-0.12641	0.49612		0.778656	0.208247	0.145705	0.48788		0.72215	0.221266	-0.0468055	0.814289		0.976538	0.119903	-0.0107085	0.959704		0.990952	0.0274324	0.0360969	0.82991		0.956141	0.0924707	-0.156413	0.523274		0.820626	0.400689	-0.109608	0.581508		0.857447	0.280786
33849	MH0422_GL0104130	159.58	6	2	Lachnospiraceae	5	Family	-0.00332644	0.923681		0.97744	0.0233519	0.0677312	0.167001		0.50736	0.42581	-0.0710576	0.124204		0.353008	0.495856	-0.0171701	0.742503		0.975788	0.114683	-0.0143329	0.74006		0.932544	0.0957324	0.00283718	0.941821		0.983453	0.0189501	0.0567247	0.349671		0.695232	0.378876	0.0738948	0.179066		0.584741	0.493559
41857	O2.UC48-0_GL0135226	159.5	24	8	Bacteria	1	Superkingdom	0.199868	0.172896		0.584191	0.334557	-0.158855	0.361566		0.692328	0.279666	0.358723	0.0236133	*	0.13754	0.742112	0.3002	0.159415		0.747177	0.411971	0.392303	0.0269463	*	0.409888	0.538367	0.0921037	0.581715		0.889478	0.126396	0.0335803	0.828432		0.94754	0.0460831	-0.266619	0.168014		0.572322	0.365888
19497	MH0150_GL0138705	159.34	18	6	Clostridiales	4	Order	0.0015384	0.988585		0.995835	0.00348747	0.316176	0.0160947	*	0.208333	0.755865	-0.314637	0.0653782		0.2391	0.597977	-0.0743519	0.550877		0.946938	0.228856	-0.0461231	0.756652		0.934711	0.141967	0.0282288	0.828439		0.956141	0.0868886	0.268514	0.0989561		0.411197	0.826489	0.342866	0.0296802	*	0.395543	1.05534
47652	V1.CD41-0_GL0114304	159.28	15	8	[Eubacterium] hallii	7	Species	0.211302	0.050555		0.384667	0.483521	0.3142	0.0208924	*	0.23306	0.72382	-0.102898	0.491492		0.724255	0.219423	-0.0825771	0.558864		0.946938	0.288493	0.158368	0.253525		0.687446	0.553276	0.240945	0.0610865		0.436467	0.841769	0.261266	0.0966628		0.410629	0.912762	0.343843	0.0316567	*	0.395543	1.20126
49914	V1.FI29_GL0061338	159.28	13	3	Ruminococcaceae	7	Species	-0.0361403	0.567024		0.86739	0.139707	-0.058399	0.45773		0.758515	0.227309	0.0222587	0.802816		0.918258	0.079453	-0.00668225	0.936023		0.987586	0.0303843	-0.0404238	0.610103		0.884401	0.183807	-0.0337415	0.660388		0.919476	0.153423	-0.0626824	0.469992		0.789893	0.285018	-0.0560002	0.555826		0.843762	0.254634
11787	MH0043_GL0046307	159.13	27	3	Coprococcus	6	Genus	0.00833113	0.940849		0.983325	0.0180877	-0.215865	0.116477		0.448623	0.484998	0.224196	0.0762445		0.262658	0.574477	-0.318218	0.0484663	*	0.703623	1.41278	-0.195654	0.210226		0.658337	0.868641	0.122563	0.278534		0.762146	0.54414	-0.419851	0.0193021	*	0.216447	1.864	-0.101633	0.402974		0.748704	0.451218
11811	MH0044_GL0007627	158.87	3	2	Coprococcus	6	Genus	0.0931344	0.0702691		0.415594	0.446721	0.159644	0.0131572	*	0.198936	0.780073	-0.0665094	0.377212		0.632734	0.282162	0.017968	0.779479		0.976538	0.137436	0.104652	0.135843		0.593352	0.800481	0.0866844	0.152108		0.632311	0.663045	0.171162	0.0351715	*	0.287711	1.30921	0.153194	0.0394564	*	0.409254	1.17177
34953	MH0435_GL0100291	158.87	10	1	Clostridiales	4	Order	-0.0220712	0.804357		0.944263	0.0603947	-0.00626285	0.95014		0.98292	0.0190903	-0.0158084	0.901117		0.957799	0.0395242	0.0480718	0.656301		0.955111	0.155523	0.00874402	0.94762		0.990571	0.0282889	-0.0393277	0.691562		0.926516	0.127234	0.0245524	0.859046		0.960924	0.0794324	-0.0235194	0.818071		0.953592	0.0760905
3803	MH0435_GL0100291	158.87	10	1	Clostridiales	4	Order	-0.0180818	0.730131		0.916505	0.0841208	-0.0674928	0.399017		0.719901	0.258361	0.049411	0.587363		0.790187	0.172904	0.053125	0.440453		0.926946	0.52591	0.0159727	0.837843		0.961194	0.158121	-0.0371523	0.502434		0.860429	0.367789	-0.0334383	0.784472		0.940472	0.331022	-0.0865633	0.321046		0.691297	0.856933
12388	MH0054_GL0035981	158.76	13	3	Faecalibacterium prausnitzii	7	Species	-0.0347089	0.533343		0.852027	0.152058	0.0482735	0.539667		0.801365	0.187579	-0.0829825	0.329286		0.591386	0.312038	0.0551581	0.472736		0.927784	0.59386	0.000648865	0.992452		0.997623	0.00698602	-0.0545093	0.412251		0.825094	0.586874	0.0836313	0.393257		0.732414	0.900417	0.0284732	0.761742		0.925791	0.306557
51577	V1.UC39-0_GL0151331	158.65	17	13	Coprococcus catus	7	Species	0.195724	0.0554863		0.395051	0.473303	0.37065	0.00782294	**	0.166483	0.840587	-0.174926	0.121637		0.348501	0.499363	0.128671	0.412352		0.926946	0.226528	0.278205	0.0455497	*	0.457251	0.489786	0.149534	0.143088		0.616644	0.263258	0.453132	0.0150913	*	0.196037	0.797747	0.324461	0.0165702	*	0.368805	0.571219
18172	MH0131_GL0144302	158.56	25	12	Collinsella aerofaciens	7	Species	0.0151906	0.833306		0.951526	0.0513099	-0.281354	0.00356398	**	0.142252	0.927626	0.296544	0.00749325	**	0.0744501	0.887533	0.0731271	0.437322		0.926946	0.328103	0.062067	0.536603		0.849102	0.278479	-0.0110602	0.892459		0.971799	0.0496241	-0.234477	0.064328		0.346324	1.05204	-0.307605	0.00453152	**	0.222327	1.38014
22374	MH0196_GL0219356	158.56	11	2	Clostridiales	4	Order	0.0490635	0.607155		0.880743	0.125448	0.0854714	0.511005		0.785407	0.201077	-0.0364079	0.811931		0.92501	0.0757059	-0.124493	0.302696		0.858331	0.366391	-0.0307396	0.823249		0.95482	0.0904688	0.0937532	0.377202		0.8132	0.275923	0.00566837	0.975698		0.9947	0.0166824	0.130161	0.364246		0.726297	0.383074
48744	V1.FI05_GL0134650	158.56	13	10	Clostridium sp. W14A	7	Species	0.0398262	0.575064		0.869793	0.136812	-0.109072	0.350513		0.681881	0.286221	0.148899	0.221791		0.484383	0.392043	-0.0639256	0.535968		0.938796	0.339346	-0.00115169	0.988434		0.996814	0.00611371	0.0627739	0.466965		0.841479	0.333232	-0.15005	0.324688		0.679	0.796536	-0.0861248	0.547649		0.836285	0.457189
49987	MH0196_GL0219356	158.56	9	3	Clostridiales	4	Order	0.0674467	0.35851		0.759501	0.224527	-0.0475381	0.687218		0.884029	0.123015	0.114985	0.333841		0.597251	0.309079	0.0481907	0.659527		0.956046	0.143634	0.0983382	0.291753		0.709684	0.2931	0.0501474	0.53842		0.878232	0.149466	-0.0166466	0.918832		0.980415	0.0496158	-0.0648374	0.63292		0.890561	0.19325
52130	MH0176_GL0038309	158.5	13	2	Clostridium	6	Genus	0.0367659	0.669		0.902761	0.104282	-0.104244	0.372409		0.697414	0.273359	0.14101	0.205368		0.464285	0.406629	0.0277355	0.828279		0.976538	0.0664685	0.054545	0.5824		0.870367	0.130718	0.0268095	0.792159		0.950216	0.0642495	-0.0864645	0.499356		0.803083	0.207214	-0.1142	0.408101		0.751594	0.273682
38891	O2.UC16-1_GL0091103	158.47	24	7	[Eubacterium] rectale	7	Species	-0.239986	0.041682	*	0.365357	0.504283	-0.10355	0.481293		0.77278	0.215508	-0.136436	0.391063		0.644349	0.27399	-0.0725065	0.647441		0.955111	0.194382	-0.286464	0.0538737		0.464284	0.76798	-0.213958	0.125863		0.589822	0.573598	-0.150028	0.365458		0.709735	0.40221	-0.0775218	0.654336		0.896171	0.207828
52203	V1.UC5-3_GL0048081	158.38	20	17	Bacteria	1	Superkingdom	0.128549	0.26721		0.6858	0.271702	-0.339952	0.0250903	*	0.248562	0.700814	0.468501	0.00532986	**	0.063426	0.928238	0.0463922	0.768387		0.976538	0.136785	0.158288	0.310262		0.724371	0.466704	0.111896	0.39518		0.819793	0.329919	-0.310214	0.106814		0.425846	0.914648	-0.356606	0.0357001	*	0.40639	1.05143
3027	DLM019_GL0008136	158.17	19	2	Collinsella aerofaciens	7	Species	0.208206	0.0541775		0.391941	0.475937	-0.131449	0.324056		0.664743	0.302485	0.339656	0.0370804	*	0.175904	0.680426	-0.0350477	0.794958		0.976538	0.112884	0.18574	0.219397		0.664912	0.598245	0.220787	0.0762018		0.47143	0.71113	-0.153916	0.38326		0.723103	0.495745	-0.118868	0.425879		0.763062	0.38286
14236	MH0128_GL0052501	158.08	25	1	Faecalibacterium prausnitzii	7	Species	-0.188842	0.0354774	*	0.340372	0.521212	-0.00581014	0.954026		0.983335	0.0176006	-0.183032	0.105421		0.320695	0.523025	0.0949575	0.420765		0.926946	0.298733	-0.127972	0.297905		0.713924	0.402596	-0.22293	0.0276294	*	0.31981	0.701329	0.0550601	0.648043		0.88061	0.173217	-0.0398975	0.704111		0.903557	0.125516
38291	O2.UC11-2_GL0065122	158.08	9	2	Bifidobacterium bifidum	7	Species	-0.0467389	0.545411		0.858347	0.147589	0.30488	0.00122699	**	0.101446	1.03899	-0.351619	0.00144732	**	0.0334823	1.0765	0.129287	0.192829		0.780938	0.470783	0.036137	0.75066		0.934711	0.131589	-0.0931495	0.261433		0.744499	0.339194	0.387756	0.00352188	**	0.110397	1.41197	0.25847	0.0046098	**	0.222327	0.94119
12052	MH0048_GL0045161	158.07	5	3	Bacteria	1	Superkingdom	-0.0607696	0.451259		0.811337	0.184016	0.0124085	0.903289		0.969455	0.0370972	-0.0731781	0.47826		0.715227	0.226213	-0.282128	0.0101303	*	0.643942	0.911165	-0.241621	0.0286851	*	0.409888	0.780343	0.0405073	0.629207		0.903998	0.130823	-0.168443	0.190078		0.542578	0.544006	0.113685	0.261138		0.650331	0.36716
37014	NLM026_GL0023572	158.07	11	1	Coprococcus	6	Genus	-0.0420017	0.52664		0.849005	0.154564	0.0804418	0.298943		0.640408	0.318767	-0.122443	0.181527		0.4382	0.429458	-0.181374	0.0279475	*	0.703623	0.767572	-0.158267	0.0890891		0.53467	0.669784	0.0231069	0.754433		0.941396	0.0977881	-0.0358235	0.70208		0.905695	0.151605	0.14555	0.0759419		0.472553	0.615967
41705	T2D-142A_GL0060662	158.06	3	1	Firmicutes	2	Phylum	-0.147933	0.00454897	**	0.169853	0.713056	0.052144	0.435222		0.740366	0.238915	-0.200078	0.00587294	**	0.0666339	0.91674	0.0243534	0.731766		0.972624	0.199509	-0.132322	0.0421391	*	0.457251	1.08402	-0.156676	0.0103269	*	0.191716	1.28352	0.0677552	0.392964		0.732414	0.555066	0.0434018	0.575328		0.856426	0.355558
22788	MH0200_GL0025472	157.99	25	6	Clostridiales	4	Order	0.0907321	0.292733		0.711846	0.257534	0.0151339	0.873779		0.956406	0.0485036	0.0755982	0.434376		0.676821	0.249539	0.0250025	0.834882		0.976538	0.0627211	0.106759	0.313376		0.724371	0.267816	0.0817569	0.426495		0.831539	0.205095	0.0311611	0.685722		0.896356	0.0781707	0.00615866	0.955427		0.995447	0.0154496
10404	MH0020_GL0073426	157.78	15	3	Clostridiales	4	Order	-0.0247342	0.627897		0.887914	0.118249	0.0694311	0.336542		0.672761	0.294704	-0.0941653	0.154136		0.407167	0.458733	-0.125942	0.100895		0.703755	1.06865	-0.105467	0.127122		0.589485	0.894907	0.0204759	0.689422		0.926516	0.173743	-0.0113012	0.907005		0.976066	0.0958933	0.114641	0.118129		0.516342	0.972756
14977	MH0090_GL0089397	157.75	5	2	Bacteroides	6	Genus	0.132737	0.00872117	**	0.203479	0.65619	-0.00591261	0.931508		0.97795	0.0262397	0.13865	0.0429105	*	0.191445	0.659771	0.116753	0.102962		0.703755	0.790343	0.207579	0.00585896	**	0.344851	1.40517	0.0908259	0.0566533		0.424441	0.614832	0.0689291	0.495714		0.801854	0.466605	-0.047824	0.460991		0.783549	0.323737
18122	MH0131_GL0123491	157.66	4	3	Collinsella	6	Genus	0.0444066	0.490706		0.832833	0.168292	-0.0251695	0.788886		0.928446	0.081771	0.069576	0.479473		0.716117	0.225586	0.0430379	0.63807		0.955111	0.146209	0.071995	0.403121		0.776429	0.244581	0.028957	0.685284		0.926516	0.0983729	0.00241896	0.984994		0.996074	0.00821771	-0.040619	0.700433		0.902169	0.137991
47843	V1.CD50-0_GL0001624	157.66	6	1	Blautia obeum	7	Species	-0.0557946	0.486076		0.828619	0.1701	0.0902492	0.380819		0.70612	0.268548	-0.146044	0.16883		0.425289	0.442568	-0.167532	0.132922		0.719923	0.637821	-0.163187	0.124887		0.584068	0.621279	0.00434506	0.960857		0.988615	0.0165424	-0.0171429	0.891289		0.97419	0.0652659	0.150389	0.177885		0.583824	0.572555
38994	O2.UC17-2_GL0092267	157.38	12	1	Dorea longicatena	7	Species	0.0788411	0.100845		0.469292	0.404022	0.0562392	0.415663		0.729538	0.249293	0.0226019	0.743259		0.887387	0.104247	0.0391229	0.573366		0.94802	0.249824	0.10392	0.102141		0.544832	0.663593	0.064797	0.217752		0.710718	0.413769	0.081318	0.383227		0.723103	0.519266	0.0421951	0.580885		0.857447	0.269442
6134	MH0003_GL0070006	157.38	7	4	Ruminococcus bromii	7	Species	0.0133561	0.856366		0.951526	0.0441253	-0.0999985	0.268794		0.613062	0.33961	0.113355	0.151291		0.402112	0.462001	-0.0172747	0.876197		0.981643	0.100223	0.00228257	0.982287		0.995812	0.0132428	0.0195573	0.795098		0.950216	0.113466	-0.111072	0.340074		0.687901	0.644408	-0.0937973	0.26298		0.651222	0.544185
13999	MH0083_GL0090467	157.34	10	2	Ruminococcus	6	Genus	0.215279	0.0480638	*	0.38305	0.489011	0.0914271	0.469748		0.767984	0.221248	0.123852	0.427839		0.673641	0.253131	0.123473	0.349937		0.894744	0.305988	0.294429	0.0649775		0.488386	0.729646	0.170955	0.159406		0.635438	0.423657	0.170577	0.321248		0.674855	0.422719	0.0471034	0.724414		0.913408	0.11673
25200	MH0243_GL0019682	157.34	17	3	Ruminococcus bromii	7	Species	0.176964	0.122679		0.508374	0.379657	-0.0668175	0.618732		0.85719	0.152108	0.243781	0.113996		0.334908	0.510169	0.13686	0.359289		0.894744	0.245206	0.264695	0.0822636		0.521754	0.47424	0.127834	0.339185		0.792345	0.229034	0.0209135	0.88941		0.973055	0.0374697	-0.115947	0.44873		0.773666	0.207736
14133	MH0086_GL0034988	157.33	13	3	Clostridiales	4	Order	-0.0395342	0.620413		0.887102	0.120834	-0.0219142	0.836322		0.944892	0.0630854	-0.01762	0.868487		0.94525	0.0526751	-0.0521595	0.649124		0.955111	0.331719	-0.0729698	0.416799		0.780613	0.464067	-0.0208103	0.831288		0.956141	0.132347	-0.0553498	0.612182		0.869449	0.352008	-0.0031903	0.980403		0.997167	0.0202894
23074	MH0203_GL0130171	157.23	13	1	Blautia obeum	7	Species	0.107542	0.205906		0.630449	0.310187	0.210553	0.0507438		0.329977	0.607622	-0.103011	0.348759		0.608882	0.299575	-0.0599592	0.612492		0.952285	0.170019	0.0691071	0.580566		0.870367	0.195958	0.129066	0.137492		0.607433	0.365977	0.172118	0.259418		0.619251	0.488053	0.232077	0.0242615	*	0.395543	0.658072
9170	MH0012_GL0171904	157.03	19	7	Faecalibacterium	6	Genus	-0.0584896	0.613148		0.884937	0.123357	-0.245074	0.125753		0.455561	0.472773	0.186585	0.172301		0.427521	0.438909	0.28179	0.111517		0.703755	1.1284	0.122145	0.36573		0.754604	0.48912	-0.159645	0.213664		0.710718	0.639284	-0.0644394	0.71729		0.914665	0.258042	-0.34623	0.0512192		0.420469	1.38645
49129	V1.FI14_GL0048178	156.96	22	9	Eubacterium	6	Genus	0.0045319	0.935779		0.981137	0.0196412	-0.100283	0.238162		0.579143	0.362556	0.104815	0.278065		0.541608	0.347401	0.0145364	0.845147		0.978257	0.131484	0.0138501	0.854907		0.962444	0.125276	-0.000686285	0.991603		0.99687	0.00620755	-0.0909651	0.444205		0.777275	0.822794	-0.105501	0.290873		0.680908	0.954278
23022	MH0203_GL0086405	156.83	18	1	Bifidobacterium	6	Genus	-0.181964	0.0655968		0.410423	0.454566	0.0616851	0.606631		0.846434	0.15739	-0.243649	0.0160691	*	0.110131	0.792508	0.29204	0.0447924	*	0.703623	0.765895	0.00524113	0.965918		0.991208	0.0137452	-0.286799	0.00654153	**	0.154569	0.75215	0.24889	0.0626491		0.341646	0.652732	-0.0431499	0.708303		0.903695	0.113163
5337	MH0014_GL0074517	156.83	8	6	Alistipes putredinis	7	Species	-0.00119137	0.985863		0.995835	0.00431905	-0.240837	0.0161087	*	0.208333	0.755761	0.239646	0.0122208	*	0.0950402	0.827288	-0.0911964	0.366975		0.898992	0.494112	-0.0596506	0.475946		0.817406	0.323194	0.0315458	0.672443		0.924781	0.170919	-0.299297	0.0214958	*	0.226756	1.62162	-0.2081	0.0616861		0.435376	1.12751
10420	V1.UC28-0_GL0038230	156.75	6	2	Firmicutes	2	Phylum	-0.13022	0.0363025	*	0.343252	0.518818	-0.0060243	0.924565		0.976908	0.0289074	-0.124196	0.124538		0.353198	0.495404	-0.0248742	0.743015		0.975788	0.176984	-0.146165	0.11653		0.563188	1.03999	-0.121291	0.0745297		0.47143	0.863005	-0.0219693	0.79516		0.944482	0.156315	0.00290489	0.961147		0.996275	0.0206688
21169	MH0188_GL0066755	156.75	7	1	Bifidobacterium	6	Genus	-0.12008	0.165549		0.578765	0.340456	0.320509	0.00497583	**	0.157795	0.891268	-0.440588	0.000259741	***	0.0151577	1.25893	0.236925	0.046491	*	0.703623	1.1554	0.0317954	0.786226		0.944042	0.155055	-0.20513	0.0264035	*	0.314406	1.00035	0.472384	0.00224797	**	0.104648	2.30366	0.235459	0.0368511	*	0.40639	1.14825
9377	MH0012_GL0232564	156.72	38	26	Bacteroides dorei	7	Species	0.202633	0.222613		0.651124	0.298953	-0.0811173	0.711377		0.896064	0.113033	0.28375	0.160626		0.414073	0.45145	-0.261405	0.289818		0.853597	0.557646	0.035066	0.870919		0.962444	0.074805	0.29647	0.0967332		0.523218	0.632451	-0.248684	0.368301		0.709735	0.53051	0.0127202	0.955437		0.995447	0.0271356
42899	O2.UC8-0_GL0153477	156.52	20	5	Bifidobacterium adolescentis	7	Species	-0.255072	0.00582762	**	0.177512	0.691759	0.107452	0.344411		0.676003	0.289899	-0.362524	0.00317203	**	0.0483108	0.98855	0.231259	0.0609856		0.703623	0.452357	-0.106829	0.367893		0.755029	0.208965	-0.338088	0.00114185	**	0.0911511	0.661322	0.255695	0.0687453		0.359244	0.500156	0.0244363	0.837938		0.958817	0.0477991
50000	V1.FI32_GL0044580	156.52	8	1	Gordonibacter pamelaeae	7	Species	0.0127431	0.829792		0.951224	0.0524085	0.0874206	0.208037		0.548098	0.387321	-0.0746775	0.383142		0.637194	0.27864	-0.0525461	0.471971		0.927784	0.379407	-0.0209403	0.800723		0.949276	0.151199	0.0316058	0.647413		0.913385	0.228208	0.0537372	0.532547		0.825751	0.388007	0.106283	0.174348		0.579906	0.767413
5273	MH0002_GL0053396	156.51	11	2	Clostridiales	4	Order	0.00329354	0.961756		0.990866	0.011688	-0.0672862	0.418148		0.731541	0.247958	0.0705797	0.401324		0.652433	0.268052	0.0353579	0.715298		0.967543	0.173819	0.0259589	0.770543		0.936067	0.127613	-0.00939906	0.904681		0.973473	0.0462054	-0.0446208	0.630466		0.87583	0.219354	-0.0799788	0.382489		0.737617	0.393173
14277	411485.FAEPRAM212_02812	156.5	18	2	Faecalibacterium prausnitzii	7	Species	0.03009	0.625694		0.887914	0.119009	0.149484	0.0763614		0.378711	0.549368	-0.119394	0.176054		0.432199	0.435019	-0.0677707	0.431007		0.926946	0.399963	-0.0133527	0.865961		0.962444	0.0788039	0.054418	0.444079		0.840664	0.321159	0.106041	0.309036		0.663653	0.625825	0.173812	0.07305		0.466549	1.02579
673	411485.FAEPRAM212_02812	156.5	19	2	Faecalibacterium prausnitzii	7	Species	-0.2121	0.1141		0.494645	0.388778	-0.429929	0.0192737	*	0.23141	0.733815	0.217829	0.101169		0.315216	0.52972	-0.149082	0.488294		0.930838	0.408765	-0.307665	0.04599	*	0.457251	0.843585	-0.158584	0.282988		0.762146	0.434819	-0.525494	0.0093037	**	0.159756	1.44085	-0.376412	0.0593379		0.429279	1.03208
18085	MH0131_GL0115043	156.35	23	14	Ruminococcaceae	5	Family	-0.0851331	0.450881		0.811337	0.184171	-0.238638	0.125236		0.455561	0.473436	0.153505	0.275295		0.539554	0.349439	-0.182092	0.284051		0.848031	0.313946	-0.201859	0.147928		0.599742	0.348026	-0.0197667	0.87445		0.966712	0.0340799	-0.355364	0.0601429		0.341144	0.612685	-0.173272	0.309884		0.686249	0.298739
45798	T2D-53A_GL0138596	156.35	3	1	Firmicutes	2	Phylum	-0.106134	0.100953		0.469292	0.40389	-0.140271	0.112558		0.444439	0.4904	0.0341366	0.696143		0.858131	0.124329	-0.128703	0.159683		0.747177	0.599552	-0.188636	0.0269229	*	0.409888	0.878745	-0.059933	0.397739		0.820156	0.279193	-0.222773	0.051687		0.319081	1.03777	-0.0940697	0.327161		0.695794	0.438215
50967	V1.UC25-0_GL0011339	156.29	21	1	Blautia obeum	7	Species	0.132422	0.0946836		0.457865	0.411669	0.0935611	0.341003		0.674593	0.291971	0.0388605	0.725758		0.876357	0.111652	-0.128428	0.211226		0.786585	0.462282	0.0500963	0.638078		0.895717	0.180324	0.178524	0.0495861	*	0.407063	0.642606	0.0112358	0.927032		0.981737	0.0404438	0.139663	0.201396		0.603174	0.502726
31313	MH0370_GL0110826	156.2	7	1	Blautia	6	Genus	0.0175632	0.753925		0.923664	0.0764375	-0.00200421	0.977549		0.990549	0.00859125	0.0195674	0.753962		0.895089	0.0997471	-0.000325753	0.996935		0.999027	0.00425934	0.0173544	0.79307		0.946369	0.226915	0.0176801	0.784336		0.949654	0.231174	-0.00221303	0.975843		0.9947	0.0289361	-0.00188727	0.981296		0.997167	0.0246767
26902	MH0272_GL0186415	156.13	44	4	Clostridiales	4	Order	0.0198829	0.806182		0.94472	0.0598196	0.149537	0.0814681		0.388863	0.539799	-0.129654	0.260921		0.526975	0.360251	-0.133002	0.15252		0.745128	0.553575	-0.0653745	0.561675		0.860965	0.2721	0.0676271	0.486395		0.852037	0.281475	0.0642798	0.482799		0.797203	0.267544	0.197281	0.0478359	*	0.414757	0.821119
469	367928.BAD_0365	156.08	31	1	Bifidobacterium	6	Genus	-0.349837	0.00437989	**	0.169853	0.716278	-0.0421558	0.752919		0.908763	0.096148	-0.307681	0.0287427	*	0.15151	0.715616	0.156427	0.342718		0.892454	0.281627	-0.249563	0.153922		0.608039	0.449306	-0.40599	0.00169384	**	0.0956401	0.730933	0.0581179	0.739618		0.923027	0.104634	-0.098309	0.407201		0.751379	0.176993
24488	MH0230_GL0037698	156.01	25	2	Faecalibacterium prausnitzii	7	Species	-0.258296	0.0238318	*	0.286206	0.561575	-0.165772	0.247615		0.590349	0.355259	-0.092524	0.545381		0.763911	0.19275	-0.0189316	0.902307		0.983035	0.0377455	-0.270432	0.0741546		0.510247	0.539183	-0.2515	0.0543577		0.417458	0.501437	-0.177908	0.314489		0.669898	0.35471	-0.158976	0.32238		0.691388	0.316965
37057	NLM027_GL0043238	156.01	33	2	Clostridiales	4	Order	-0.0881266	0.359683		0.759501	0.223976	0.1701	0.212709		0.551199	0.383313	-0.258226	0.0626045		0.233609	0.604506	-0.252835	0.0637103		0.703623	1.18627	-0.2502	0.0431967	*	0.457251	1.17391	0.00263456	0.980134		0.99364	0.012361	0.00802617	0.962661		0.992235	0.0376577	0.260861	0.0875373		0.490106	1.22392
51548	V1.UC39-0_GL0073589	156.01	21	6	Clostridium	6	Genus	-0.0497562	0.627443		0.887914	0.118406	0.0320776	0.819915		0.940727	0.0695169	-0.0818339	0.564248		0.775213	0.183741	-0.054216	0.714084		0.967543	0.152408	-0.0845101	0.519113		0.840484	0.237569	-0.0302941	0.794477		0.950216	0.0851606	-0.00267622	0.987938		0.996393	0.0075232	0.0515398	0.746384		0.91937	0.144885
19669	MH0155_GL0020269	156	8	1	Clostridiales	4	Order	-0.0331361	0.575285		0.869793	0.136733	0.0543837	0.517106		0.788604	0.198171	-0.0875198	0.321075		0.584886	0.31744	-0.0602814	0.469438		0.927784	0.293322	-0.071778	0.357426		0.752904	0.349264	-0.0114966	0.862641		0.961291	0.0559413	0.0157418	0.887294		0.972042	0.0765976	0.0760231	0.423239		0.762513	0.36992
13044	MH0062_GL0061760	155.99	15	1	Lachnospiraceae	5	Family	-0.0759499	0.434415		0.810265	0.19097	0.0784026	0.487762		0.776594	0.212325	-0.154352	0.192321		0.449267	0.418856	-0.150539	0.258786		0.833102	0.484926	-0.172449	0.175672		0.623743	0.555505	-0.0219103	0.84322		0.957296	0.0705791	-0.0180966	0.880431		0.966887	0.058294	0.132442	0.283329		0.675591	0.426632
37036	NLM027_GL0008865	155.88	27	2	Clostridiales	4	Order	0.0638967	0.503784		0.836255	0.163235	-0.0963533	0.391186		0.711387	0.262708	0.16025	0.187546		0.443481	0.423489	-0.062362	0.631377		0.955111	0.235495	0.0239211	0.853121		0.962444	0.0903324	0.0862831	0.425283		0.831202	0.325828	-0.136329	0.306168		0.659942	0.514814	-0.073967	0.53867		0.829136	0.279319
40407	O2.UC3-1_GL0151677	155.84	12	2	Halomonas elongata	7	Species	0.0914139	0.198977		0.622131	0.315045	0.0686868	0.408485		0.725742	0.253176	0.0227271	0.796773		0.914491	0.0819436	0.00997507	0.918061		0.986681	0.0461173	0.0978081	0.326243		0.729864	0.452192	0.0878331	0.260695		0.744499	0.406074	0.0750811	0.472231		0.791039	0.347119	0.065106	0.441868		0.769629	0.301001
17559	MH0128_GL0052501	155.75	26	2	Faecalibacterium prausnitzii	7	Species	-0.149268	0.0952293		0.457865	0.410976	-0.147481	0.175013		0.51678	0.417769	-0.00178655	0.986715		0.993192	0.00529636	0.0235304	0.851994		0.978559	0.061484	-0.134184	0.243443		0.681908	0.350618	-0.157714	0.122567		0.58144	0.412102	-0.132397	0.278298		0.634586	0.345949	-0.155928	0.193505		0.600489	0.407433
24553	MH0230_GL0074772	155.58	4	3	Collinsella sp. 4_8_47FAA	7	Species	-0.027004	0.630275		0.887914	0.117431	0.0143976	0.831349		0.944892	0.0650315	-0.0414016	0.557938		0.772967	0.186736	0.0604528	0.435945		0.926946	0.326742	0.0117478	0.869005		0.962444	0.063496	-0.048705	0.457065		0.841479	0.263246	0.0531494	0.467155		0.788786	0.287268	-0.00730339	0.923999		0.985277	0.0394742
40442	O2.UC31-1_GL0072944	155.58	6	2	Clostridiales	4	Order	0.0463857	0.474236		0.825479	0.174767	-0.0179164	0.845363		0.950469	0.0595532	0.0643021	0.504096		0.734413	0.213048	-0.0707711	0.438357		0.926946	0.35458	0.00101962	0.990521		0.996981	0.00510855	0.0717907	0.321678		0.78384	0.359688	-0.0632825	0.607851		0.865014	0.31706	0.00748867	0.941877		0.992105	0.03752
2315	DLF002_GL0036938	155.48	15	6	[Eubacterium] rectale	7	Species	0.0446476	0.637104		0.889563	0.115088	-0.0189326	0.877785		0.957621	0.0469515	0.0635802	0.595628		0.792714	0.169079	-0.196075	0.149227		0.735815	0.479047	-0.0810413	0.504714		0.832566	0.197999	0.115033	0.272476		0.760369	0.281048	-0.144622	0.33181		0.680754	0.353337	0.0514532	0.697511		0.902169	0.12571
37815	O2.CD2-0-PT_GL0004300	155.47	29	18	Bacteria	1	Superkingdom	0.0930915	0.461702		0.817156	0.17978	0.22876	0.136059		0.465943	0.460012	-0.135669	0.296624		0.563781	0.334105	0.138946	0.46372		0.926946	0.207089	0.18216	0.288415		0.709544	0.271495	0.0432133	0.742586		0.939329	0.0644059	0.317829	0.0903584		0.40425	0.473698	0.178882	0.218361		0.617979	0.26661
27333	MH0277_GL0024626	155.42	11	1	Clostridiales	4	Order	-0.0334934	0.695784		0.910682	0.095367	-0.0179026	0.855765		0.952166	0.0554999	-0.0155907	0.881823		0.952599	0.0472901	0.212799	0.0630613		0.703623	0.69447	0.102917	0.394796		0.774826	0.335868	-0.109883	0.228408		0.715092	0.358602	0.118507	0.338429		0.687851	0.386748	-0.0942922	0.312524		0.687078	0.307722
40387	O2.UC3-1_GL0064028	155.42	6	6	Bifidobacterium	6	Genus	0.090425	0.251866		0.669853	0.280683	0.301645	0.00402611	**	0.151916	0.914436	-0.21122	0.0171387	*	0.114067	0.784198	0.269426	0.0202512	*	0.703623	1.13699	0.263134	0.00650381	**	0.344851	1.11044	-0.00629194	0.940724		0.983453	0.0265523	0.474354	9.18307e-05	***	0.0425806	2.0018	0.204928	0.0554022		0.424227	0.864808
3735	ED11A_GL0014375	155.26	7	1	Clostridiales	4	Order	-0.0879957	0.168348		0.579468	0.338186	0.169779	0.068033		0.365435	0.566194	-0.257774	0.00949386	**	0.0825687	0.85867	0.00266744	0.976421		0.996556	0.0115687	-0.0862858	0.314657		0.724371	0.37422	-0.0889532	0.208127		0.705196	0.385789	0.171489	0.179068		0.528147	0.743743	0.168821	0.104085		0.502149	0.732175
11698	MH0041_GL0040403	155.16	35	1	Roseburia faecis	7	Species	-0.24999	0.00920098	**	0.20533	0.651373	0.0307091	0.763043		0.913953	0.0920802	-0.280699	0.0335709	*	0.166603	0.694285	0.0886352	0.437883		0.926946	0.426669	-0.193173	0.182227		0.638207	0.929887	-0.281808	0.00676246	**	0.154569	1.35656	0.0875265	0.548009		0.83557	0.421332	-0.0011087	0.990637		0.999456	0.00533699
14578	457394.BSFG_01531	155.15	11	2	Bacteroides	6	Genus	0.0881689	0.207977		0.630449	0.308758	0.144695	0.0965919		0.421906	0.514128	-0.056526	0.532368		0.75332	0.199058	-0.0871603	0.364238		0.896079	0.363962	0.0322969	0.728604		0.929746	0.134865	0.119457	0.130602		0.595101	0.498827	0.0888229	0.397024		0.736367	0.370905	0.175983	0.0639118		0.441626	0.734867
3560	DOM017_GL0022910	155.15	3	1	Clostridiales	4	Order	0.0153104	0.844306		0.951526	0.0478776	-0.0531946	0.564361		0.818994	0.176243	0.0685049	0.544874		0.763911	0.192994	-0.0517836	0.592901		0.94802	0.289521	-0.0178843	0.865651		0.962444	0.0999907	0.0338993	0.715119		0.93329	0.189531	-0.0863892	0.433774		0.770673	0.483001	-0.0346056	0.747407		0.91937	0.193479
5022	MH0002_GL0038349	155.14	18	6	Clostridiales	4	Order	-0.138789	0.299353		0.713699	0.254	-0.387616	0.0378095	*	0.292202	0.647541	0.248827	0.159499		0.413483	0.452699	-0.0963874	0.625559		0.952872	0.269096	-0.200576	0.257201		0.689144	0.55997	-0.104188	0.470926		0.841479	0.290874	-0.449403	0.0671525		0.354864	1.25465	-0.353015	0.0777307		0.476049	0.985553
9391	MH0012_GL0234848	155.14	20	16	Odoribacter splanchnicus	7	Species	-0.0340957	0.668778		0.902761	0.104356	0.189083	0.0683514		0.365435	0.565519	-0.223179	0.0341966	*	0.168079	0.691723	-0.0921394	0.416139		0.926946	0.245408	-0.0931594	0.35844		0.753574	0.248125	-0.00102005	0.991071		0.99687	0.00271685	0.13002	0.278013		0.634586	0.3463	0.222159	0.0581931		0.429001	0.591708
22190	MH0002_GL0040736	155.11	21	1	Clostridiales	4	Order	0.00413905	0.932537		0.980392	0.0206352	0.0784967	0.186557		0.529912	0.406665	-0.0743576	0.170133		0.425488	0.441188	-0.0528689	0.462107		0.926946	0.260218	-0.0297512	0.674033		0.912455	0.146434	0.0231176	0.633822		0.907981	0.113784	0.0446064	0.57689		0.849748	0.21955	0.0974752	0.0632282		0.440933	0.479768
22009	MH0193_GL0010681	155.1	19	2	Bifidobacterium	6	Genus	-0.162628	0.150788		0.554086	0.352947	0.260146	0.0424268	*	0.298793	0.632091	-0.422775	0.00332032	**	0.0484539	0.983315	-0.0833048	0.582204		0.94802	0.218041	-0.216029	0.193273		0.642007	0.565429	-0.132724	0.267602		0.753648	0.347389	0.206746	0.219393		0.576497	0.541133	0.290051	0.0161198	*	0.368805	0.759174
29965	MH0193_GL0010681	155.1	15	3	Bifidobacterium	6	Genus	-0.0780949	0.52015		0.843343	0.157006	0.321942	0.013484	*	0.198936	0.77715	-0.400037	0.00788858	**	0.0757762	0.881305	0.162586	0.304138		0.858632	0.400233	0.0261272	0.874789		0.962444	0.0643164	-0.136459	0.326258		0.786236	0.335917	0.426164	0.00263251	**	0.104648	1.04907	0.263577	0.0502829		0.418915	0.648839
33690	MH0419_GL0198097	155.06	6	2	Flavonifractor plautii	7	Species	-0.00524676	0.916733		0.975596	0.0254855	0.0368398	0.665252		0.879203	0.132209	-0.0420866	0.550416		0.767116	0.19033	0.0875118	0.301775		0.858331	0.771286	0.0508505	0.461046		0.811652	0.448172	-0.0366612	0.400159		0.820156	0.323114	0.0929371	0.464751		0.788636	0.819103	0.00542537	0.949187		0.994734	0.0478166
2929	V1.UC1-0_GL0144755	155	3	1	Collinsella	6	Genus	-0.0384628	0.533997		0.852027	0.151815	0.0809155	0.333485		0.671385	0.296591	-0.119378	0.114867		0.335331	0.508908	0.0306985	0.744136		0.975788	0.134632	-0.0187842	0.815807		0.95446	0.0823802	-0.0494828	0.454411		0.841479	0.217012	0.100594	0.345294		0.692189	0.441165	0.0698955	0.425819		0.763062	0.306534
41983	MH0229_GL0081262	154.85	11	1	Ruminococcus lactaris	7	Species	-0.0673959	0.569711		0.868328	0.138737	-0.160106	0.298436		0.640408	0.319104	0.0927105	0.590631		0.790353	0.171389	-0.167514	0.284722		0.848031	0.419511	-0.174777	0.28907		0.709648	0.437699	-0.00726254	0.956322		0.988429	0.0181878	-0.267487	0.194465		0.547974	0.669876	-0.099973	0.551613		0.840673	0.250365
6977	MH0006_GL0063641	154.85	6	6	Firmicutes	2	Phylum	0.0910864	0.258865		0.67845	0.27654	0.134266	0.162099		0.497033	0.430879	-0.0431801	0.667312		0.83369	0.136868	-0.176803	0.10411		0.703755	0.525342	-0.0222491	0.828042		0.95798	0.0661095	0.154554	0.0979616		0.524868	0.459233	0.020931	0.834918		0.951199	0.0621929	0.197734	0.0652364		0.445493	0.587535
50252	V1.FI36_GL0218782	154.84	21	2	Clostridiales	4	Order	-0.250363	0.00868958	**	0.203479	0.656515	-0.041238	0.726405		0.898849	0.106887	-0.209125	0.0240793	*	0.138666	0.739502	-0.253102	0.0774281		0.703623	0.568772	-0.412608	0.00124625	**	0.256916	0.927215	-0.159506	0.0907385		0.50739	0.358443	-0.203483	0.150236		0.496108	0.457268	0.0496191	0.649936		0.895185	0.111504
17113	MH0122_GL0052895	154.72	15	2	Subdoligranulum variabile	7	Species	-0.124703	0.335454		0.73807	0.235601	-0.19601	0.269776		0.613488	0.338905	0.071307	0.607333		0.798396	0.163706	0.145968	0.478666		0.927784	0.201397	-0.0311337	0.826659		0.957307	0.0429563	-0.177102	0.229573		0.715291	0.244353	-0.102441	0.58249		0.852539	0.141341	-0.248409	0.217306		0.615879	0.342738
50087	V1.FI33_GL0104485	154.72	27	1	Collinsella aerofaciens	7	Species	0.00425326	0.961761		0.990866	0.0116867	-0.2221	0.042453	*	0.298793	0.632008	0.226353	0.0651436		0.2391	0.59852	0.100662	0.391845		0.922153	0.262735	0.0687799	0.581086		0.870367	0.179521	-0.0318817	0.746412		0.939611	0.0832137	-0.157573	0.260817		0.620059	0.411278	-0.258235	0.0271721	*	0.395543	0.674013
35864	MH0458_GL0174885	154.67	5	1	Blautia obeum	7	Species	-0.025626	0.569694		0.868328	0.138743	-0.00623873	0.912886		0.972236	0.0334001	-0.0193873	0.669052		0.834963	0.136105	-0.0326615	0.641177		0.955111	0.497474	-0.0465629	0.403607		0.776429	0.709209	-0.0139014	0.777227		0.949654	0.211735	-0.0271756	0.664239		0.88552	0.413917	0.00548591	0.926861		0.985277	0.0835571
41877	O2.UC48-0_GL0143589	154.67	9	5	Ruminococcus bromii	7	Species	-0.10816	0.000686293	***	0.0870214	0.86468	0.112271	0.0547501		0.341154	0.597053	-0.220431	0.000336215	***	0.0168376	1.23223	0.00826065	0.863398		0.981161	0.0932474	-0.102865	0.0252543	*	0.409888	1.16115	-0.111126	0.000185974	***	0.0538162	1.2544	0.117566	0.201727		0.558344	1.3271	0.109305	0.0830318		0.480835	1.23385
40529	O2.UC32-0_GL0124603	154.65	12	5	Clostridiales	4	Order	-0.0773547	0.497569		0.836255	0.165629	0.0887139	0.541221		0.80213	0.186858	-0.166069	0.285594		0.549686	0.341935	-0.0122956	0.937656		0.987586	0.0372065	-0.0852365	0.547958		0.855659	0.257926	-0.0729409	0.591537		0.890862	0.22072	0.0808321	0.618918		0.87206	0.244598	0.0931277	0.587086		0.863471	0.281805
42446	O2.UC55-2_GL0069829	154.6	14	11	Clostridiales	4	Order	-0.00209727	0.980866		0.995835	0.00584593	-0.15509	0.208131		0.548098	0.38724	0.152993	0.234193		0.497849	0.381552	-0.123074	0.317055		0.866568	0.546936	-0.0809906	0.437515		0.79632	0.35992	0.042083	0.687151		0.926516	0.187016	-0.233983	0.11336		0.436903	1.03982	-0.11091	0.450047		0.77404	0.49288
18154	MH0131_GL0138470	154.46	34	5	Fusicatenibacter saccharivorans	7	Species	-0.306687	0.0152446	*	0.245659	0.604793	0.0923546	0.585603		0.835801	0.166688	-0.399042	0.00442042	**	0.0574902	0.950203	-0.108094	0.583768		0.94802	0.193661	-0.375979	0.015085	*	0.352664	0.673602	-0.267884	0.0485698	*	0.406509	0.47994	0.0230633	0.907489		0.976066	0.0413201	0.131158	0.469074		0.789749	0.234982
51331	O2.UC12-1_GL0056040	154.31	14	13	Firmicutes	2	Phylum	0.0797184	0.363993		0.762126	0.221962	0.16674	0.149674		0.482767	0.444282	-0.0870212	0.410729		0.659846	0.262692	-0.143102	0.270773		0.838062	0.606717	-0.0120137	0.92402		0.981692	0.0509351	0.131088	0.127881		0.592148	0.555782	0.0750075	0.641727		0.876459	0.318013	0.21811	0.0431936	*	0.413434	0.92473
14016	MH0092_GL0036208	154.12	29	3	Faecalibacterium prausnitzii	7	Species	-0.0248321	0.856796		0.951526	0.043992	-0.336068	0.0555298		0.342804	0.595074	0.311236	0.108947		0.327486	0.517639	0.0330309	0.858151		0.978559	0.100116	-0.00365847	0.983492		0.995968	0.0110887	-0.0366894	0.822345		0.956141	0.111204	-0.314894	0.122378		0.450405	0.954435	-0.347925	0.0910463		0.490106	1.05455
3922	ED20A_GL0078797	154.12	7	2	Subdoligranulum variabile	7	Species	0.139726	0.166945		0.579468	0.33932	-0.0202566	0.87198		0.95534	0.0492011	0.159983	0.119826		0.344711	0.501873	0.0679918	0.661144		0.957346	0.112778	0.183311	0.135738		0.593352	0.304059	0.115319	0.304902		0.77397	0.19128	0.0233279	0.858331		0.960924	0.0386941	-0.0446639	0.740949		0.91937	0.0740843
4090	HT8A_GL0053911	154.12	7	4	Bifidobacterium	6	Genus	0.0882889	0.319839		0.72941	0.243388	0.381732	0.00281158	**	0.127678	0.952989	-0.293443	0.0125567	*	0.0953073	0.823879	0.190121	0.149076		0.735815	0.658878	0.210162	0.0885136		0.53467	0.728328	0.0200401	0.821294		0.956141	0.0694504	0.503605	0.00515278	**	0.124257	1.74527	0.313483	0.013048	*	0.339395	1.0864
47090	V1.CD30-0_GL0138968	154.12	20	18	Lachnoanaerobaculum	6	Genus	0.104339	0.41756		0.793125	0.198091	-0.190119	0.266927		0.610007	0.340952	0.294458	0.0974776		0.309548	0.535723	0.0580666	0.749875		0.976538	0.0874782	0.141561	0.379386		0.765719	0.213264	0.0834946	0.578048		0.88874	0.125786	-0.152897	0.449447		0.781133	0.230342	-0.210964	0.288185		0.679609	0.31782
8042	MH0010_GL0038237	154.12	18	2	Faecalibacterium prausnitzii	7	Species	-0.0145222	0.921183		0.977118	0.0241188	-0.324212	0.0398269	*	0.29798	0.640599	0.30969	0.104747		0.319485	0.524071	-0.171938	0.351642		0.894744	0.476725	-0.124739	0.533132		0.846143	0.345858	0.0471992	0.784046		0.949654	0.130867	-0.434429	0.0101309	*	0.160791	1.20452	-0.262491	0.130053		0.530801	0.727797
13540	MH0071_GL0037387	154.01	6	1	Clostridiales	4	Order	-0.091089	0.120443		0.504203	0.381984	0.0721353	0.368287		0.697414	0.275742	-0.163224	0.0638529		0.23689	0.601537	-0.122472	0.120036		0.703755	0.885615	-0.169597	0.0287636	*	0.409888	1.22638	-0.0471247	0.477453		0.84447	0.340766	-0.00637246	0.950194		0.988228	0.0460802	0.1161	0.204727		0.60452	0.839535
21403	MH0188_GL0148624	154.01	22	5	Bifidobacterium longum	7	Species	-0.0287837	0.72451		0.915369	0.0859483	0.238145	0.0231767	*	0.239227	0.710837	-0.266929	0.00637783	**	0.0692418	0.906909	0.126533	0.292863		0.854889	0.38203	0.052327	0.638416		0.895717	0.157987	-0.0742056	0.38438		0.8132	0.224043	0.319256	0.0193504	*	0.216447	0.963903	0.192723	0.0591054		0.429279	0.581874
43021	MH0121_GL0046937	153.97	13	2	Anaerotruncus	6	Genus	0.057376	0.457787		0.816031	0.181362	-0.108561	0.246879		0.589201	0.35582	0.165937	0.137695		0.377682	0.478329	-0.179235	0.062751		0.703623	0.802434	-0.0575185	0.576963		0.869011	0.257509	0.121717	0.177816		0.670437	0.544924	-0.223455	0.0505616		0.316975	1.0004	-0.0442197	0.673998		0.902169	0.197971
17978	MH0131_GL0090476	153.94	11	1	Collinsella	6	Genus	0.03361	0.73566		0.919343	0.0823282	-0.213169	0.111814		0.444439	0.491441	0.246779	0.0612669		0.231753	0.607744	0.0265578	0.855083		0.978559	0.087209	0.0506342	0.688427		0.918563	0.16627	0.0240764	0.830855		0.956141	0.0790608	-0.196145	0.227018		0.583539	0.644089	-0.222702	0.138325		0.539919	0.731298
1903	759350.BLJ_1736	153.94	4	2	Bifidobacterium	6	Genus	0.0623542	0.27218		0.694095	0.268872	0.181515	0.0107679	*	0.198936	0.803714	-0.119161	0.0776154		0.264624	0.571717	0.0818114	0.31409		0.864786	0.512813	0.114797	0.123143		0.581936	0.719577	0.032986	0.599561		0.892931	0.206764	0.233958	0.00564207	**	0.12928	1.46651	0.152147	0.0422888	*	0.413074	0.953693
40532	O2.UC32-1_GL0001634	153.88	10	5	Lachnospiraceae	5	Family	-0.0822668	0.298867		0.713699	0.254257	-0.13493	0.110277		0.444439	0.493614	0.0526635	0.591231		0.790416	0.171111	-0.0937963	0.355332		0.894744	0.388666	-0.142393	0.168226		0.620131	0.590036	-0.0485963	0.607751		0.895991	0.20137	-0.195056	0.0112981	*	0.170948	0.80826	-0.10126	0.297422		0.681453	0.419593
7197	MH0006_GL0124546	153.88	26	2	Clostridiales	4	Order	-0.01443	0.862708		0.951526	0.0421568	0.268965	0.0662025		0.360609	0.570124	-0.283395	0.0356592	*	0.173063	0.685892	-0.268664	0.0418635	*	0.703623	0.927236	-0.18665	0.094564		0.53467	0.644185	0.0820134	0.288966		0.763917	0.283052	0.0967451	0.64632		0.88061	0.333895	0.365409	0.0192543	*	0.377191	1.26113
18887	MH0143_GL0090366	153.81	9	3	Clostridiales	4	Order	0.0468594	0.573475		0.869793	0.137383	0.0624447	0.568273		0.821194	0.17447	-0.0155853	0.866147		0.94525	0.0536212	-0.157579	0.215356		0.789192	0.766083	-0.0541527	0.604789		0.882513	0.263268	0.103426	0.246565		0.732308	0.502815	-0.0385674	0.765016		0.932626	0.187499	0.119011	0.296208		0.681453	0.578584
29522	MH0333_GL0121497	153.81	90	47	Blautia wexlerae	7	Species	-0.0999163	0.602574		0.879545	0.127053	-0.188412	0.423477		0.734841	0.245112	0.0884958	0.724943		0.876357	0.111998	-0.202156	0.44021		0.926946	0.323601	-0.229503	0.363412		0.753574	0.367377	-0.0273475	0.901343		0.973473	0.0437765	-0.317999	0.249905		0.609934	0.509037	-0.115843	0.658743		0.898639	0.185436
50734	MH0345_GL0067062	153.34	6	2	Ruminococcaceae	7	Species	0.0645204	0.274846		0.698429	0.267368	-0.170663	0.00713249	**	0.166483	0.851077	0.235183	0.0122534	*	0.0950402	0.826953	-0.0244391	0.692914		0.961689	0.190049	0.0488543	0.570372		0.865276	0.379913	0.0732934	0.304822		0.77397	0.569963	-0.186329	0.0201838	*	0.219368	1.44898	-0.16189	0.0286902	*	0.395543	1.25893
2564	DLF012_GL0039676	153.2	8	2	Bifidobacterium	6	Genus	0.0547432	0.409187		0.790048	0.201692	0.121916	0.138138		0.468808	0.457532	-0.0671729	0.397466		0.649893	0.270273	-0.0189063	0.842978		0.977218	0.0609438	0.0426238	0.643637		0.899771	0.137396	0.0615301	0.38248		0.8132	0.19834	0.109797	0.300003		0.656193	0.353926	0.128703	0.116285		0.516342	0.41487
48551	V1.FI02_GL0189243	153.2	35	1	Bifidobacterium	6	Genus	-0.244146	0.0596631		0.400182	0.465237	0.14143	0.387649		0.709413	0.26469	-0.385576	0.00899451	**	0.0808478	0.865306	0.205273	0.287251		0.850679	0.296146	-0.112561	0.531521		0.845551	0.162391	-0.317833	0.0143222	*	0.236828	0.458537	0.273015	0.217881		0.574064	0.393878	0.0677425	0.649237		0.895185	0.0977318
28027	MH0293_GL0090794	153.15	52	1	Clostridiales	4	Order	-0.170349	0.238685		0.66409	0.288715	0.0755241	0.633207		0.865333	0.145849	-0.245873	0.186755		0.442062	0.424265	-0.376682	0.037692	*	0.703623	1.00638	-0.411812	0.0448766	*	0.457251	1.10023	-0.0351303	0.824979		0.956141	0.0938572	-0.165938	0.371664		0.712293	0.443336	0.210743	0.184895		0.590388	0.56304
30605	MH0356_GL0195253	153.1	20	7	Lachnospiraceae	5	Family	0.0844967	0.310651		0.721118	0.248089	-0.00802414	0.929743		0.977899	0.0269175	0.0925209	0.419905		0.667179	0.257535	0.00383674	0.970053		0.995517	0.0214205	0.0869562	0.458256		0.807354	0.485476	0.0831194	0.392345		0.818732	0.464055	-0.00556469	0.959083		0.9907	0.0310676	-0.00940143	0.925589		0.985277	0.0524881
14087	MH0086_GL0023034	153.08	3	3	Clostridiales	4	Order	-0.222514	0.0768342		0.424276	0.436408	-0.253556	0.170842		0.513541	0.421919	0.031042	0.838806		0.932101	0.0647182	-0.0170731	0.932093		0.987586	0.0404698	-0.233458	0.0958479		0.53467	0.553384	-0.216385	0.127976		0.592148	0.512914	-0.2645	0.225507		0.583539	0.626966	-0.247427	0.243113		0.642034	0.586496
36626	N103A_GL0005184	153.08	7	3	Ruminococcus bromii	7	Species	0.141353	0.162146		0.572206	0.343257	-0.04403	0.723905		0.898093	0.107906	0.185383	0.103378		0.316979	0.526214	0.159473	0.282943		0.848031	0.469195	0.243579	0.0628615		0.485936	0.716646	0.0841056	0.445161		0.841402	0.247451	0.0581966	0.680066		0.895974	0.171223	-0.101277	0.437552		0.768017	0.297972
40281	O2.UC30-0_GL0087476	153.08	23	13	Clostridiales	4	Order	0.0415211	0.72029		0.915369	0.0873235	-0.0252702	0.873522		0.956406	0.0486034	0.0667914	0.652318		0.823336	0.143476	-0.0722493	0.677997		0.960564	0.137826	-0.00479252	0.969279		0.992163	0.00914245	0.0674567	0.631974		0.905895	0.128684	-0.0715839	0.659377		0.88508	0.136557	0.000665392	0.997247		0.999456	0.00126933
41583	O2.UC46-1_GL0085994	153.08	7	3	Faecalibacterium prausnitzii	7	Species	-0.123376	0.102703		0.470806	0.40179	-0.0372538	0.678447		0.88343	0.126672	-0.0861225	0.334571		0.597632	0.308608	0.0230128	0.829264		0.976538	0.0611192	-0.108624	0.276929		0.701708	0.288493	-0.131637	0.1194		0.57891	0.349613	-0.022502	0.828888		0.947592	0.0597627	-0.0455148	0.632682		0.890561	0.120882
11755	MH0041_GL0071777	153.05	17	7	Holdemanella biformis	7	Species	0.159608	0.173418		0.584371	0.334145	-0.049107	0.743071		0.902996	0.100122	0.208715	0.169742		0.425488	0.4416	-0.253281	0.122335		0.703755	0.605865	-0.00275226	0.98717		0.996814	0.00658359	0.250529	0.0315355	*	0.339959	0.599281	-0.211467	0.328457		0.680754	0.505842	0.0418145	0.758955		0.92424	0.100023
1459	566552.BIFCAT_00987	152.96	20	5	Bifidobacterium	6	Genus	-0.0584067	0.641291		0.893254	0.113656	0.462008	0.002556	**	0.127678	0.963079	-0.520415	0.00163153	**	0.0339095	1.06329	0.232422	0.170826		0.763717	0.358639	0.0905818	0.591024		0.875381	0.139772	-0.14184	0.312845		0.779393	0.218867	0.610997	0.00112108	**	0.0837196	0.9428	0.378575	0.0175321	*	0.371744	0.58416
34786	MH0440_GL0037639	152.96	16	1	Faecalibacterium prausnitzii	7	Species	-0.203902	0.0389791	*	0.355957	0.511368	-0.228327	0.0282633	*	0.263829	0.685603	0.0244248	0.835058		0.931235	0.0662453	-0.0235778	0.85273		0.978559	0.0534214	-0.219016	0.123437		0.581991	0.496236	-0.195438	0.072681		0.469802	0.442815	-0.243441	0.0556268		0.32851	0.551577	-0.219863	0.0290622	*	0.395543	0.498155
42382	O2.UC53-0_GL0263109	152.94	8	2	Collinsella	6	Genus	-0.0493115	0.520213		0.843343	0.156982	-0.274782	0.00491731	**	0.157795	0.892571	0.225471	0.0248843	*	0.142236	0.735099	0.15325	0.146009		0.733554	0.4414	0.0489258	0.629666		0.891596	0.140919	-0.104324	0.224045		0.710718	0.300481	-0.176545	0.121527		0.448699	0.508495	-0.329795	0.00199235	**	0.202324	0.949895
19373	MH0149_GL0094229	152.89	55	1	Faecalibacterium prausnitzii	7	Species	-0.41364	0.0214473	*	0.273135	0.57196	-0.412932	0.0656498		0.360609	0.571328	-0.00070795	0.997172		0.998466	0.00112717	-0.483681	0.0593309		0.703623	0.74545	-0.723692	0.00187088	**	0.264634	1.11536	-0.240011	0.213919		0.710718	0.369906	-0.722984	0.0054171	**	0.126751	1.11426	-0.239303	0.299398		0.681453	0.368815
29976	MH0149_GL0094229	152.89	53	1	Faecalibacterium prausnitzii	7	Species	-0.207888	0.0183611	*	0.264012	0.587048	0.0462227	0.643805		0.868031	0.141306	-0.254111	0.0436614	*	0.193241	0.657292	-0.00174987	0.986985		0.99745	0.00757043	-0.20901	0.0747562		0.510247	0.904234	-0.20726	0.0510407		0.410275	0.896664	0.045101	0.687582		0.897547	0.19512	0.0468509	0.693301		0.902169	0.20269
14418	MH0091_GL0010010	152.88	2	1	Bacteria	1	Superkingdom	-0.0153959	0.812724		0.947147	0.0577607	-0.0918003	0.259843		0.60185	0.346112	0.0764044	0.305598		0.571349	0.327883	-0.0411938	0.668618		0.95982	0.205286	-0.0418022	0.618118		0.885176	0.208318	-0.000608376	0.993235		0.99687	0.00303179	-0.118207	0.212466		0.569281	0.589073	-0.0770127	0.371566		0.730336	0.383787
14034	MH0085_GL0050686	152.69	55	7	Bacteroidales	7	Species	-0.277557	0.101785		0.47064	0.402888	0.0331931	0.83543		0.944892	0.0634343	-0.31075	0.165538		0.420198	0.446091	-0.220368	0.256689		0.833102	0.274831	-0.418819	0.0799308		0.515431	0.522327	-0.19845	0.324168		0.785492	0.247496	-0.108069	0.471265		0.789992	0.134777	0.1123	0.529897		0.824204	0.140054
30204	MH0347_GL0084506	152.69	38	1	Firmicutes	2	Phylum	-0.059043	0.661627		0.901616	0.10676	0.143616	0.388774		0.710349	0.264058	-0.202659	0.254295		0.520507	0.365378	0.101066	0.585942		0.94802	0.174116	0.00574268	0.973882		0.993687	0.00989349	-0.0953229	0.541408		0.879909	0.164222	0.208402	0.28305		0.637192	0.359034	0.107336	0.566452		0.849324	0.184918
39599	O2.UC21-2_GL0133440	152.69	38	7	Ruminococcus callidus	7	Species	-0.0794479	0.545891		0.858518	0.147412	0.380858	0.0363932	*	0.290338	0.65261	-0.460305	0.0184485	*	0.119631	0.774641	0.106793	0.55901		0.946938	0.301954	-0.010991	0.947764		0.990571	0.0310768	-0.117784	0.44156		0.839944	0.333031	0.449314	0.0502547		0.316975	1.27042	0.342522	0.102462		0.502149	0.968471
50199	V1.FI36_GL0069557	152.69	11	3	Clostridiales	4	Order	0.0697002	0.311408		0.721118	0.247698	0.103321	0.219897		0.556901	0.377274	-0.0336211	0.671807		0.837241	0.134899	-0.083824	0.398962		0.922153	0.460099	0.0159669	0.860534		0.962444	0.0876402	0.0997909	0.186032		0.681814	0.547739	0.049588	0.615821		0.869886	0.272182	0.133412	0.126968		0.527704	0.73228
38921	O2.UC17-1_GL0030584	152.67	5	3	Collinsella	6	Genus	0.0812814	0.338011		0.740445	0.234349	-0.362152	0.000570485	***	0.0796613	1.11529	0.443434	0.000314709	***	0.016558	1.23909	0.0778294	0.480703		0.927784	0.34012	0.131172	0.237626		0.676189	0.57323	0.0533426	0.596329		0.892357	0.233111	-0.312262	0.00690875	**	0.141538	1.3646	-0.390091	0.00155623	**	0.202324	1.70472
18198	MH0272_GL0145898	152.64	15	5	Bifidobacterium	6	Genus	0.0446084	0.628787		0.887914	0.117943	0.287934	0.0134382	*	0.198936	0.777556	-0.243326	0.0190885	*	0.121192	0.770193	0.231432	0.0863939		0.703755	0.715341	0.192962	0.0854175		0.528721	0.596433	-0.0384698	0.710249		0.931277	0.118908	0.436288	0.000474112	***	0.0687764	1.34854	0.204856	0.0985258		0.500076	0.633197
30506	MH0356_GL0008258	152.64	12	4	Collinsella aerofaciens	7	Species	-0.0228937	0.753529		0.923664	0.0765646	-0.0391041	0.670266		0.881127	0.1301	0.0162103	0.872025		0.947689	0.0512448	0.120765	0.216401		0.789192	0.67711	0.0545197	0.604599		0.882513	0.305683	-0.0662452	0.393167		0.818732	0.371426	0.0383094	0.762732		0.932626	0.214795	-0.0824556	0.373508		0.73136	0.462315
31244	MH0370_GL0059817	152.63	9	8	Bacteria	1	Superkingdom	0.164382	0.0422919	*	0.366441	0.502739	0.0565374	0.586934		0.83667	0.166095	0.107845	0.227666		0.493028	0.387021	0.0165786	0.892428		0.983035	0.061542	0.175009	0.0839795		0.52544	0.649659	0.158431	0.0744893		0.47143	0.588117	0.0671647	0.577991		0.849748	0.249325	0.0505861	0.649404		0.895185	0.187783
43718	SZEY-103A_GL0004639	152.63	7	1	Faecalibacterium prausnitzii	7	Species	0.0165604	0.845427		0.951526	0.0475283	0.0998528	0.385147		0.708193	0.266098	-0.0832923	0.505352		0.735317	0.212418	0.114917	0.319352		0.866704	0.355213	0.0902249	0.439266		0.79632	0.27889	-0.0246916	0.793642		0.950216	0.0763231	0.173517	0.264857		0.625377	0.53635	0.0586007	0.641782		0.895185	0.181138
4783	MH0002_GL0023326	152.57	13	9	Subdoligranulum variabile	7	Species	0.047195	0.519538		0.843343	0.157236	-0.185413	0.0985288		0.427143	0.511086	0.232608	0.0409406	*	0.185474	0.666458	0.0274159	0.79952		0.976538	0.106179	0.0647693	0.472251		0.817406	0.250845	0.0373534	0.656738		0.918085	0.144666	-0.167838	0.251112		0.609993	0.65002	-0.195254	0.13605		0.539919	0.756199
21593	MH0189_GL0044398	152.54	8	1	Clostridiales	4	Order	-0.0527267	0.253872		0.67321	0.279488	0.24287	4.03012e-05	***	0.0567059	1.36313	-0.295597	4.41388e-05	***	0.00729866	1.43746	-0.051634	0.372122		0.904853	0.28109	-0.0858254	0.172779		0.622454	0.467225	-0.0341915	0.528764		0.875374	0.186135	0.209771	0.00288633	**	0.104648	1.14197	0.261405	0.000146733	***	0.202324	1.42306
33395	MH0023_GL0010036	152.11	2	1	Bacteria	1	Superkingdom	-0.0292291	0.631563		0.887914	0.116988	0.143524	0.0775814		0.378711	0.547034	-0.172754	0.0565239		0.223298	0.619736	-0.175754	0.0269735	*	0.703623	0.631386	-0.141892	0.0940185		0.53467	0.509739	0.0338621	0.608873		0.895991	0.121648	0.0308616	0.770607		0.933551	0.110869	0.206616	0.0188104	*	0.377191	0.742255
47958	V1.CD52-0_GL0115782	152.11	51	6	Ruminococcus bicirculans	7	Species	-0.159551	0.127455		0.514309	0.374798	0.0978153	0.472572		0.769455	0.219837	-0.257367	0.0448794	*	0.196353	0.65335	-0.263994	0.0823325		0.703755	1.02941	-0.328778	0.0117465	*	0.344851	1.28203	-0.0647844	0.575068		0.888706	0.252619	-0.0714115	0.637749		0.87583	0.27846	0.192582	0.197671		0.603174	0.750951
17874	MH0131_GL0055413	152.07	16	13	Collinsella	6	Genus	0.0508202	0.518537		0.843343	0.157615	-0.0518679	0.598592		0.842396	0.160927	0.102688	0.303134		0.569145	0.329579	0.154869	0.160409		0.747177	0.545224	0.150096	0.1393		0.594567	0.528418	-0.00477391	0.957114		0.988446	0.0168068	0.0474074	0.672982		0.891788	0.1669	-0.107462	0.32157		0.691297	0.378325
14624	MH0088_GL0066516	152	29	3	Clostridiales	4	Order	0.0466163	0.481364		0.827675	0.17195	-0.019628	0.846578		0.951373	0.0590795	0.0662443	0.47631		0.714314	0.227223	0.00779927	0.939889		0.987586	0.0231878	0.0516158	0.463756		0.813947	0.153457	0.0438166	0.57635		0.88874	0.13027	-0.0146284	0.903075		0.976066	0.0434914	-0.0224277	0.853792		0.961741	0.0666792
37483	NOM023_GL0009678	151.99	27	12	Clostridiales	4	Order	0.125128	0.322431		0.730975	0.242078	0.0145827	0.904454		0.970255	0.0366482	0.110545	0.524777		0.748527	0.202774	-0.0963713	0.49831		0.932746	0.232951	0.0633511	0.725335		0.929746	0.153134	0.159722	0.290582		0.763917	0.386085	-0.0471938	0.714828		0.913125	0.114078	0.0491775	0.718071		0.909374	0.118873
6701	MH0005_GL0017607	151.79	51	5	Prevotella	7	Species	0.220541	0.227313		0.651645	0.295905	0.151445	0.478333		0.770597	0.216972	0.0690968	0.769325		0.898854	0.0933239	0.151436	0.533606		0.938796	0.398573	0.317616	0.226979		0.666818	0.835953	0.16618	0.400956		0.820156	0.437379	0.248519	0.3778		0.718658	0.654093	0.097083	0.649027		0.895185	0.255519
44650	MH0199_GL0141604	151.66	3	2	Bacteria	1	Superkingdom	0.0300901	0.376359		0.773089	0.216266	0.0582659	0.150567		0.482767	0.44329	-0.0281758	0.587511		0.790187	0.172835	-0.0353873	0.374732		0.906879	0.44122	0.00740595	0.877493		0.962444	0.0923396	0.0427932	0.286623		0.762146	0.533559	0.0355818	0.494277		0.80109	0.443644	0.0709691	0.128633		0.528357	0.884864
50352	V1.UC1-0_GL0127695	151.64	12	2	Blautia	6	Genus	-0.0412221	0.656842		0.900762	0.108375	-0.103511	0.434564		0.740366	0.23926	0.0622892	0.625435		0.806919	0.155488	-0.00907749	0.947653		0.989097	0.0208627	-0.047041	0.680149		0.91437	0.108114	-0.0379635	0.719252		0.935297	0.0872511	-0.10933	0.507771		0.806234	0.251273	-0.100253	0.50794		0.810394	0.23041
26849	T2D-122A_GL0083846	151.55	27	4	Bifidobacterium	6	Genus	-0.408737	0.00158113	**	0.118379	0.79989	-0.131311	0.356462		0.687674	0.282677	-0.277426	0.098933		0.312455	0.533334	0.378284	0.0147205	*	0.655346	0.949155	-0.166247	0.317874		0.725515	0.417132	-0.544531	0.00030179	***	0.0566009	1.36629	0.111178	0.473362		0.79236	0.278959	-0.267105	0.0835401		0.480835	0.670197
51242	V1.UC31-4_GL0174675	151.55	3	2	Bifidobacterium	6	Genus	-0.0679647	0.239662		0.66409	0.288108	0.0728974	0.180686		0.523948	0.412245	-0.140862	0.0677932		0.244077	0.592482	0.15354	0.0168951	*	0.672238	0.747613	0.0304582	0.721541		0.929746	0.148307	-0.123082	0.0571011		0.426406	0.599307	0.17132	0.0117889	*	0.174944	0.83419	0.0177806	0.708188		0.903695	0.086577
5802	MH0003_GL0028371	151.55	35	11	Ruminococcus bromii	7	Species	0.0328243	0.825848		0.950295	0.0536429	-0.0869455	0.66184		0.876521	0.133648	0.11977	0.50744		0.737413	0.211372	0.243079	0.276958		0.838707	0.354179	0.188644	0.309364		0.724371	0.274864	-0.054435	0.74181		0.939329	0.0793145	0.0688746	0.767452		0.932626	0.100354	-0.174205	0.422535		0.762513	0.253825
16665	MH0446_GL0212339	151.44	6	6	Faecalibacterium	6	Genus	-0.0397341	0.345181		0.746816	0.230871	0.0943498	0.129676		0.458248	0.467821	-0.134084	0.0501065		0.20938	0.637424	-0.083813	0.141868		0.730631	0.390056	-0.0934604	0.110019		0.556745	0.434954	-0.00964736	0.832765		0.956141	0.0448978	0.0406235	0.640258		0.87583	0.189057	0.124437	0.0731653		0.466549	0.579114
33187	MH0410_GL0049220	151.39	11	2	Bifidobacterium pseudocatenulatum	7	Species	-0.161877	0.0739015		0.423762	0.44092	0.0646361	0.511338		0.785407	0.200918	-0.226513	0.0317643	*	0.161009	0.701927	0.231861	0.053439		0.703623	0.616044	-0.0132475	0.9184		0.98026	0.0351979	-0.245109	0.00946717	**	0.188052	0.651242	0.213265	0.0952		0.408098	0.566635	-0.0185962	0.819729		0.954564	0.0494091
31216	MH0370_GL0042621	151.3	46	20	Bacteroides uniformis	7	Species	0.19843	0.166004		0.578765	0.340085	-0.121045	0.557418		0.815691	0.179405	0.319475	0.0928967		0.30247	0.543441	-0.308393	0.154631		0.745128	0.367493	0.000741774	0.997144		0.99887	0.000883926	0.309135	0.0197024	*	0.264889	0.368377	-0.318733	0.301167		0.656193	0.379814	-0.0103398	0.956791		0.995941	0.0123213
7208	MH0006_GL0126847	151.29	8	6	Clostridiales	4	Order	0.0131724	0.814812		0.947147	0.0571047	-0.00456304	0.952774		0.98292	0.0180805	0.0177355	0.837241		0.932101	0.0653555	0.0183632	0.807141		0.976538	0.251575	0.0249437	0.756004		0.934711	0.341728	0.00658051	0.915013		0.978622	0.0901527	0.00720825	0.947466		0.988228	0.0987528	-0.011155	0.894112		0.973485	0.152822
18013	V1.UC38-4_GL0131494	151.27	6	1	Clostridiales	4	Order	-0.025397	0.65494		0.899066	0.109018	-0.00327786	0.958169		0.98465	0.0160131	-0.0221191	0.774722		0.903062	0.0910772	-0.143713	0.0363595	*	0.703623	1.20702	-0.117521	0.172824		0.622454	0.987037	0.0261924	0.662182		0.919587	0.219985	-0.0954018	0.27311		0.633516	0.801262	0.0483115	0.392445		0.740606	0.40576
51511	V1.UC38-4_GL0131494	151.27	7	3	Clostridiales	4	Order	0.00812293	0.930387		0.980273	0.0212946	0.00883871	0.940791		0.981407	0.0226758	-0.000715778	0.995652		0.99824	0.00173318	-0.240903	0.0486855	*	0.703623	1.18634	-0.146302	0.263536		0.69479	0.720471	0.094601	0.345453		0.795055	0.465867	-0.145586	0.362671		0.709582	0.716946	0.0953168	0.438906		0.768583	0.469392
5699	MH0003_GL0010264	151.26	48	22	Ruminococcus bromii	7	Species	0.124555	0.200298		0.624077	0.314109	-0.00877548	0.947716		0.98292	0.0200196	0.133331	0.30206		0.568049	0.330321	0.0552586	0.700197		0.964281	0.307615	0.159977	0.249687		0.684863	0.890565	0.104719	0.28352		0.762146	0.58295	0.0266467	0.88895		0.973011	0.148337	-0.0286119	0.829571		0.958817	0.159277
6361	MH0003_GL0103156	151.26	7	2	Bacteroides	6	Genus	0.214915	0.00546805	**	0.176887	0.697273	0.138422	0.116146		0.448623	0.485448	0.076493	0.398348		0.649893	0.269764	-0.0414443	0.690956		0.960793	0.244094	0.188348	0.0633915		0.485936	1.10931	0.229793	0.0092899	**	0.187692	1.35341	0.111856	0.250559		0.609934	0.658794	0.1533	0.10847		0.502149	0.902888
38920	O2.UC46-1_GL0046201	151.16	10	3	Faecalibacterium prausnitzii	7	Species	-0.0721566	0.340476		0.741488	0.233148	-0.122744	0.142446		0.474374	0.452485	0.0505875	0.613556		0.800666	0.160868	-0.0255333	0.789367		0.976538	0.0999753	-0.0885241	0.412363		0.778569	0.346615	-0.0629908	0.463146		0.841479	0.246639	-0.139112	0.179433		0.528147	0.544689	-0.113578	0.196539		0.603174	0.444714
10637	MH0025_GL0088998	151.13	16	1	Ruminococcus bromii	7	Species	0.119766	0.373475		0.770583	0.217584	-0.107878	0.506845		0.782753	0.203069	0.227645	0.134777		0.372325	0.481999	0.0689852	0.725755		0.970048	0.151416	0.163988	0.350568		0.746452	0.359938	0.0950025	0.522865		0.873337	0.208522	-0.063657	0.729175		0.920415	0.139721	-0.132642	0.43667		0.767702	0.291137
33713	MH0420_GL0060245	151.13	11	2	Blautia obeum	7	Species	0.113568	0.0477236	*	0.38305	0.48978	0.0939704	0.181691		0.524531	0.41128	0.0195978	0.800166		0.91793	0.0805446	0.00150305	0.984194		0.996679	0.0113974	0.114532	0.113882		0.561707	0.868475	0.113029	0.100371		0.532934	0.857077	0.0949339	0.222379		0.580628	0.719868	0.0934309	0.26349		0.651533	0.70847
22313	MH0196_GL0086988	151.06	17	4	Blautia	6	Genus	0.0238522	0.764361		0.927907	0.0730923	0.0454041	0.615669		0.854874	0.15344	-0.0215519	0.841884		0.932828	0.0634649	-0.126751	0.206072		0.783847	0.421344	-0.0573985	0.615373		0.885176	0.190803	0.0693526	0.434524		0.833252	0.230541	-0.0358467	0.75709		0.931156	0.119161	0.0909045	0.330065		0.69859	0.302183
36979	NLM023_GL0027004	151.04	9	1	Faecalibacterium prausnitzii	7	Species	-0.0514447	0.482252		0.827675	0.1716	-0.0853877	0.358658		0.689611	0.281378	0.033943	0.675688		0.840525	0.133204	-0.0208907	0.850181		0.978559	0.0757452	-0.0648361	0.521084		0.840484	0.235082	-0.0439454	0.557509		0.884249	0.159337	-0.0987792	0.415672		0.75359	0.358152	-0.0778885	0.382854		0.737617	0.282407
50098	V1.FI33_GL0120896	151.04	15	8	Collinsella	6	Genus	0.0691031	0.515499		0.843221	0.158765	-0.0738421	0.621538		0.857997	0.150889	0.142945	0.410633		0.659846	0.262747	-0.0528447	0.700817		0.964561	0.130912	0.0352282	0.822114		0.95446	0.0872706	0.088073	0.444118		0.840664	0.218183	-0.107717	0.628688		0.875174	0.266846	-0.0548722	0.734517		0.91937	0.135934
51182	V1.UC30-0_GL0083062	151.04	11	3	Clostridiales	4	Order	0.0876456	0.251375		0.669853	0.280976	0.0572396	0.563609		0.818994	0.176584	0.030406	0.785755		0.909512	0.0864978	-0.013894	0.890456		0.983015	0.0510765	0.0787392	0.416909		0.780613	0.289457	0.0926332	0.314104		0.781044	0.340533	0.0483332	0.680859		0.895974	0.17768	0.0622272	0.600594		0.870617	0.228756
1243	537013.CLOSTMETH_00388	150.9	2	1	Bacteria	1	Superkingdom	-0.121886	0.0171935	*	0.261845	0.593355	0.00153903	0.978613		0.990549	0.00818413	-0.123425	0.0335658	*	0.166603	0.694306	-0.054812	0.438536		0.926946	0.266531	-0.157021	0.0353324	*	0.440872	0.76354	-0.10221	0.0504113		0.410275	0.497009	-0.0335968	0.658043		0.88508	0.16337	0.0212151	0.674564		0.902169	0.103162
21522	MH0188_GL0191488	150.76	11	10	Bacteria	1	Superkingdom	-0.199575	0.0209664	*	0.273135	0.574178	0.00263073	0.976142		0.990211	0.00912979	-0.202206	0.0567849		0.223811	0.619054	0.0653084	0.549108		0.946938	0.185513	-0.157711	0.193713		0.642007	0.44799	-0.223019	0.0226651	*	0.28659	0.633504	0.0444951	0.658564		0.88508	0.126392	-0.0208133	0.813872		0.951679	0.0591218
21395	MH0188_GL0145450	150.35	45	4	Bifidobacterium adolescentis	7	Species	-0.304447	0.0343805	*	0.340372	0.524469	0.246528	0.196831		0.535219	0.397215	-0.550975	0.00231347	**	0.040883	1.02435	0.374404	0.0745736		0.703623	0.459064	-0.0644446	0.69827		0.922081	0.0790168	-0.438849	0.00731181	**	0.162758	0.538081	0.48653	0.0263504	*	0.247429	0.596545	0.112126	0.592073		0.866295	0.13748
11744	MH0041_GL0065982	150.27	6	4	Bacteria	1	Superkingdom	-0.233421	0.0152949	*	0.245659	0.604481	0.0802524	0.442788		0.746037	0.234975	-0.313673	0.00835406	**	0.0768346	0.874333	0.111793	0.375109		0.906879	0.368643	-0.161758	0.229479		0.666818	0.533404	-0.273552	0.00989752	**	0.188076	0.902047	0.151915	0.240265		0.602028	0.500945	0.0401215	0.693199		0.902169	0.132302
17752	MH0131_GL0029846	150.27	25	1	Ruminococcaceae	7	Species	-0.134165	0.284091		0.705739	0.262232	-0.354831	0.0315816	*	0.276599	0.671237	0.220666	0.117454		0.339884	0.505207	0.0552937	0.771905		0.976538	0.127915	-0.0987203	0.496095		0.832285	0.228377	-0.154014	0.287143		0.762146	0.356292	-0.319387	0.062454		0.341646	0.738862	-0.37468	0.0466117	*	0.413434	0.866777
4792	MH0131_GL0029846	150.27	23	5	Subdoligranulum variabile	7	Species	-0.143041	0.225551		0.651124	0.297042	-0.345003	0.0315534	*	0.276599	0.671354	0.201962	0.110454		0.328243	0.51538	-0.19058	0.302004		0.858331	0.382713	-0.265208	0.0849065		0.527184	0.532577	-0.074628	0.535723		0.876933	0.149864	-0.46717	0.0222348	*	0.226756	0.938147	-0.27659	0.0822562		0.480835	0.555434
6002	MH0003_GL0051189	150.27	36	6	Ruminococcus bromii	7	Species	0.0256536	0.866458		0.952022	0.0409938	-0.180249	0.463836		0.763069	0.224218	0.205903	0.411836		0.661165	0.262066	0.259159	0.245967		0.831261	0.43236	0.191781	0.322514		0.727699	0.319953	-0.0673778	0.690797		0.926516	0.112408	-0.0141214	0.966791		0.993045	0.023559	-0.27328	0.334791		0.702029	0.455919
47841	V1.CD49-0_GL0205744	150.26	15	5	Ruminococcus bicirculans	7	Species	0.0137792	0.888198		0.961468	0.0342708	-0.164309	0.225497		0.566188	0.372669	0.178088	0.22987		0.493684	0.385161	-0.122896	0.355897		0.894744	0.458396	-0.0650002	0.608926		0.884356	0.242448	0.0578956	0.611499		0.895991	0.215948	-0.243088	0.164261		0.50828	0.906708	-0.120192	0.442802		0.769889	0.448312
14650	MH0088_GL0075012	150.21	3	1	Clostridiales	4	Order	0.0104515	0.837243		0.951526	0.0500801	0.139023	0.0668238		0.362288	0.56878	-0.128572	0.0910422		0.298108	0.546655	-0.162843	0.0238291	*	0.703623	1.02475	-0.0939349	0.16931		0.62018	0.591119	0.0689079	0.192159		0.681814	0.433628	0.0346369	0.734482		0.922336	0.217965	0.19748	0.0153284	*	0.368805	1.24271
21344	MH0188_GL0126744	150.15	30	7	Bifidobacterium	6	Genus	0.0116576	0.93064		0.980273	0.0212169	0.34052	0.0519538		0.33193	0.604357	-0.328863	0.0185618	*	0.119695	0.773844	0.376981	0.0665997		0.703623	0.939441	0.253312	0.0896398		0.53467	0.631257	-0.123669	0.412093		0.825094	0.308184	0.582175	0.00093767	***	0.0803965	1.45079	0.205194	0.279333		0.674111	0.511346
47787	MH0406_GL0187568	150.12	5	1	Firmicutes	2	Phylum	-0.0208502	0.713348		0.915084	0.0895916	-0.0136471	0.814251		0.939719	0.0717446	-0.00720311	0.921218		0.967174	0.0314591	-0.0808547	0.247056		0.832006	0.693788	-0.0726801	0.330784		0.73233	0.623644	0.00817457	0.905351		0.973473	0.0701433	-0.065477	0.17894		0.528147	0.561837	0.0153777	0.821708		0.955461	0.131951
26820	MH0272_GL0035167	150.1	31	1	Bifidobacterium adolescentis	7	Species	-0.207477	0.0195131	*	0.268217	0.581169	0.0403971	0.708357		0.895601	0.114274	-0.247874	0.0607142		0.230794	0.609099	0.170312	0.115049		0.703755	0.501829	-0.0983024	0.456659		0.805836	0.289651	-0.268614	0.0047345	**	0.136231	0.79148	0.149571	0.349377		0.695232	0.440716	-0.0207404	0.84501		0.958921	0.0611122
46940	V1.CD25-0_GL0005311	150.09	7	2	Bifidobacterium	6	Genus	0.0211012	0.796367		0.939648	0.062917	0.192256	0.0349173	*	0.288061	0.658082	-0.171155	0.0595593		0.227673	0.611966	0.210613	0.0598371		0.703623	0.623632	0.15611	0.175569		0.623743	0.462245	-0.0545036	0.524156		0.873337	0.161386	0.327264	0.0035263	**	0.110397	0.969038	0.116651	0.139122		0.539919	0.345407
36275	N042A_GL0025320	150.05	11	1	Clostridiales	4	Order	-0.14049	0.0773802		0.425499	0.435583	0.106083	0.266448		0.609514	0.341298	-0.246572	0.0168122	*	0.11347	0.786684	-0.0322365	0.767067		0.976538	0.13463	-0.161154	0.145317		0.597127	0.673029	-0.128917	0.138764		0.609561	0.538399	0.0854182	0.480143		0.795962	0.356733	0.117655	0.233925		0.634958	0.491363
10034	MH0016_GL0036870	150.04	42	22	Bacteroides	6	Genus	0.0462152	0.614844		0.885574	0.122767	-0.0212743	0.878237		0.957621	0.0467764	0.0674895	0.633186		0.812992	0.152002	0.0814591	0.542385		0.942658	0.14646	0.0984326	0.392783		0.774826	0.176978	0.0169735	0.871107		0.965609	0.0305176	0.0309431	0.866214		0.96216	0.0556343	-0.050516	0.753606		0.924063	0.0908256
4421	MH0001_GL0019923	150.01	17	2	Roseburia faecis	7	Species	-0.131298	0.262947		0.682425	0.27416	-0.196294	0.156569		0.489489	0.436741	0.0649962	0.621927		0.805686	0.157072	-0.167029	0.317011		0.866568	0.447541	-0.238368	0.139803		0.594934	0.63869	-0.0713392	0.568546		0.886422	0.191148	-0.303364	0.073637		0.368592	0.812842	-0.136335	0.312119		0.68684	0.365301
2108	BGI-06A_GL0042885	149.6	13	1	Bifidobacterium	6	Genus	-0.130246	0.0502197		0.384667	0.484246	0.117061	0.167442		0.507788	0.42536	-0.247307	0.00235456	**	0.0409316	1.02237	0.178736	0.061304		0.703623	0.548482	-0.0156712	0.856951		0.962444	0.0480896	-0.194407	0.00563237	**	0.144877	0.596571	0.231635	0.0332817	*	0.281194	0.710812	0.0528994	0.520592		0.82204	0.162331
33086	MH0407_GL0191700	149.6	22	2	Clostridium	6	Genus	0.0535159	0.607199		0.880743	0.125433	-0.229983	0.110675		0.444439	0.493049	0.283499	0.0626577		0.233609	0.604379	0.0362041	0.80464		0.976538	0.1583	0.0767236	0.543586		0.852448	0.335469	0.0405196	0.744578		0.939329	0.177169	-0.206775	0.224569		0.582169	0.90411	-0.242979	0.158811		0.565612	1.06241
11679	MH0041_GL0030280	149.4	8	3	Bifidobacterium	6	Genus	-0.338928	0.000420047	***	0.0870214	0.901523	0.115549	0.251885		0.593108	0.352029	-0.454477	0.000494072	***	0.0212549	1.19198	0.134676	0.241346		0.821642	0.429174	-0.252597	0.0748939		0.510247	0.804956	-0.387273	0.000183496	***	0.0538162	1.23413	0.20188	0.159149		0.506084	0.643334	0.0672041	0.455555		0.778577	0.21416
4455	MH0002_GL0000395	149.4	10	4	Subdoligranulum variabile	7	Species	0.00227422	0.965789		0.992366	0.0104549	-0.148644	0.0453998	*	0.307412	0.622902	0.150919	0.0486491	*	0.20597	0.641713	0.0468318	0.534993		0.938796	0.246054	0.0322946	0.648327		0.904126	0.169676	-0.0145372	0.804309		0.951801	0.0763785	-0.118624	0.223473		0.580628	0.623251	-0.165456	0.0443078	*	0.413434	0.869305
48879	V1.FI08_GL0002261	149.4	16	16	Bifidobacterium	6	Genus	-0.00934319	0.923581		0.97744	0.0233827	0.133136	0.123298		0.455561	0.475936	-0.142479	0.307969		0.572189	0.32626	-8.38322e-05	0.999332		0.999332	0.00029661	-0.00939693	0.949494		0.990571	0.0332476	-0.0093131	0.9352		0.982569	0.032951	0.133082	0.208981		0.565568	0.470863	0.133166	0.138921		0.539919	0.47116
11840	MH0044_GL0056089	149.32	15	4	Clostridiales	4	Order	0.00231708	0.979142		0.995835	0.00637274	0.0976134	0.401887		0.720657	0.256782	-0.0952963	0.366839		0.624009	0.288409	-0.143912	0.277154		0.838707	0.479724	-0.0899341	0.450732		0.801416	0.299792	0.0539777	0.559192		0.884846	0.179933	0.00536225	0.971261		0.99328	0.0178749	0.149274	0.204021		0.604296	0.497599
45613	T2D-35A_GL0061447	149.32	20	2	Clostridiales	4	Order	-0.0211742	0.769253		0.929299	0.071529	-0.1045	0.283329		0.627689	0.329368	0.0833254	0.29716		0.563855	0.33373	-0.162196	0.146763		0.733554	0.93007	-0.125146	0.0910225		0.53467	0.717617	0.0370501	0.663891		0.920855	0.212454	-0.208472	0.0229871	*	0.230368	1.19542	-0.0462754	0.68477		0.902169	0.265354
29421	MH0330_GL0174601	149.31	10	1	Bifidobacterium	6	Genus	-0.0231832	0.828806		0.951224	0.052717	0.3866	0.00453456	**	0.152592	0.901468	-0.409783	0.00377133	**	0.0513566	0.968648	0.238319	0.106819		0.703755	0.543179	0.129585	0.387917		0.772758	0.295352	-0.108733	0.338204		0.792345	0.247827	0.539369	0.00324246	**	0.109896	1.22934	0.30105	0.0230364	*	0.395543	0.686158
47048	V1.CD29-0_GL0134727	149.3	23	5	Dorea longicatena	7	Species	-0.222513	0.171338		0.583306	0.335792	-0.214954	0.341187		0.674593	0.291858	-0.0075586	0.968939		0.988582	0.0123855	-0.585689	0.0156113	*	0.672238	0.714077	-0.597954	0.00684928	**	0.344851	0.729031	-0.0122654	0.936996		0.983075	0.0149541	-0.590396	0.0521001		0.319925	0.719816	-0.00470685	0.98241		0.997167	0.00573863
45905	V1.UC30-0_GL0060699	149.23	14	1	Clostridiales	4	Order	0.0326787	0.443027		0.811337	0.187396	0.0298162	0.582832		0.834419	0.167925	0.00286255	0.965762		0.987638	0.0136529	-0.0176482	0.735187		0.975076	0.191869	0.0213658	0.736821		0.932099	0.232287	0.0390139	0.407755		0.822258	0.424157	0.0185032	0.81515		0.94754	0.201166	0.0361514	0.533949		0.825161	0.393035
43777	SZEY-10A_GL0085833	148.99	6	2	Bifidobacterium	6	Genus	-0.184608	0.0122264	*	0.229448	0.625418	0.145935	0.0771332		0.378711	0.547888	-0.330543	0.000907624	***	0.0259401	1.12726	0.145388	0.117025		0.703755	0.695306	-0.0914103	0.34939		0.74615	0.437161	-0.236799	0.00547133	**	0.143933	1.13247	0.239132	0.0132971	*	0.186563	1.14363	0.0937439	0.28674		0.679369	0.448321
3535	DOM014_GL0050292	148.91	23	11	Ruminococcus bromii	7	Species	0.234414	0.0510138		0.384875	0.482535	0.0256315	0.871728		0.95534	0.0492988	0.208782	0.163456		0.417471	0.448347	0.233406	0.182119		0.773931	0.522671	0.384033	0.013205	*	0.345519	0.859972	0.150627	0.24832		0.732308	0.337302	0.175251	0.365003		0.709735	0.392443	-0.0581553	0.733963		0.91937	0.130228
34551	MH0435_GL0100291	148.78	12	1	Roseburia	6	Genus	0.0199123	0.766758		0.927964	0.0723258	0.209339	0.0343519	*	0.28606	0.660231	-0.189427	0.032779	*	0.16425	0.697588	-0.0771781	0.457876		0.926946	0.314607	-0.0295609	0.733893		0.932099	0.120501	0.0476172	0.499485		0.860429	0.194106	0.159866	0.217971		0.574064	0.651673	0.237044	0.0253348	*	0.395543	0.96628
18158	MH0131_GL0139126	148.56	17	12	Collinsella	6	Genus	0.100983	0.266183		0.685211	0.272292	-0.0784136	0.46849		0.76797	0.221878	0.179397	0.220587		0.483578	0.393085	-0.0918006	0.363176		0.896079	0.330887	0.0421365	0.761881		0.934845	0.151877	0.133937	0.189096		0.681814	0.482764	-0.13726	0.395073		0.734613	0.494741	-0.0454595	0.691513		0.902169	0.163855
37519	NOM028_GL0008171	148.56	22	1	Clostridiales	4	Order	-0.12534	0.186628		0.603414	0.324026	-0.00698914	0.960712		0.98465	0.0150387	-0.118351	0.31208		0.577511	0.323466	-0.122611	0.423322		0.926946	0.35376	-0.203937	0.0474186	*	0.458858	0.588404	-0.0813258	0.447681		0.841479	0.234643	-0.085586	0.604114		0.861189	0.246935	0.0370251	0.82068		0.955191	0.106826
40726	O2.UC35-2_GL0070384	148.56	6	2	Clostridiales	4	Order	-0.0390576	0.4485		0.811337	0.185145	0.122004	0.0318665	*	0.276599	0.670067	-0.161062	0.0577922		0.225995	0.616447	0.0352734	0.496023		0.931437	0.210618	-0.0164465	0.832111		0.95994	0.098202	-0.0517198	0.39987		0.820156	0.30882	0.144615	0.0673161		0.354864	0.863498	0.109342	0.0920933		0.490106	0.652881
21242	MH0188_GL0095502	148.41	26	5	Bifidobacterium	6	Genus	-0.268732	0.0384991	*	0.355081	0.512671	0.0630174	0.667049		0.880275	0.131452	-0.331749	0.0575471		0.225417	0.617077	0.335779	0.0365382	*	0.703623	0.590634	-0.0534884	0.754105		0.934711	0.0940857	-0.389268	0.00991155	**	0.188076	0.68472	0.278261	0.0957208		0.408098	0.489459	-0.0575188	0.717084		0.908621	0.101175
47847	V1.CD50-0_GL0031480	148.28	13	4	Subdoligranulum variabile	7	Species	-0.0389836	0.397362		0.782888	0.206855	-0.000435602	0.994745		0.998081	0.00201074	-0.038548	0.530598		0.752656	0.199922	-0.00653341	0.92576		0.987586	0.0349963	-0.0431716	0.499221		0.832285	0.23125	-0.0366382	0.43088		0.833252	0.196253	-0.00462369	0.960457		0.990846	0.0247669	0.00190972	0.97742		0.997167	0.0102295
6880	MH0448_GL0060458	148.21	3	1	Bacteria	1	Superkingdom	0.0241797	0.617932		0.885869	0.121694	0.038351	0.548914		0.809385	0.183304	-0.0141713	0.839726		0.932143	0.0643436	-0.0787295	0.226744		0.801618	1.24091	-0.0262879	0.67565		0.912678	0.414343	0.0524416	0.352205		0.797854	0.82657	-0.0121166	0.877818		0.966635	0.190979	0.0666128	0.365869		0.727652	1.04993
19925	MH0161_GL0060525	148.18	10	5	Collinsella	6	Genus	0.0930395	0.0756984		0.424026	0.438138	-0.132788	0.107454		0.442628	0.497668	0.225827	0.025009	*	0.142236	0.734428	-0.01641	0.796583		0.976538	0.125423	0.0825203	0.247815		0.683779	0.630711	0.0989303	0.113		0.567365	0.756134	-0.143307	0.23053		0.589109	1.09531	-0.126897	0.202076		0.603174	0.969886
16834	MH0006_GL0091137	148.13	15	1	Prevotella	6	Genus	0.0830084	0.119823		0.503664	0.382634	0.0694064	0.318061		0.656924	0.306291	0.013602	0.842401		0.932828	0.0632549	-0.0254041	0.739661		0.975788	0.115639	0.0667238	0.316986		0.725515	0.303726	0.0921279	0.133578		0.600162	0.419365	0.0531218	0.513289		0.813323	0.24181	0.0785259	0.319582		0.691297	0.357449
22049	MH0193_GL0052696	148.13	29	4	Clostridiales	4	Order	-0.106093	0.355276		0.758031	0.226052	0.0543541	0.715936		0.896249	0.111163	-0.160447	0.22472		0.488476	0.389527	-0.222819	0.19587		0.780938	0.342505	-0.248925	0.0962218		0.535465	0.382634	-0.0261064	0.829706		0.956141	0.0401293	-0.0884784	0.624797		0.875128	0.136004	0.13434	0.381977		0.737617	0.206501
21039	MH0188_GL0022148	148.07	7	7	[Eubacterium] hallii	7	Species	0.0469411	0.443316		0.811337	0.187276	0.194684	0.0260247	*	0.254066	0.696164	-0.147743	0.0170786	*	0.114067	0.784653	-0.0795436	0.431328		0.926946	0.537676	-0.00404843	0.951803		0.990571	0.0273654	0.0754952	0.26232		0.745117	0.51031	0.143694	0.127694		0.46125	0.971302	0.223238	0.0210877	*	0.391571	1.50898
51650	V1.UC40-0_GL0130575	148.07	91	29	Bacillus subtilis	7	Species	-0.0362536	0.833529		0.951526	0.0512403	0.216339	0.363536		0.694377	0.278511	-0.252593	0.272626		0.536675	0.351415	0.331618	0.188693		0.780938	0.363026	0.176322	0.440685		0.797259	0.193021	-0.155296	0.399617		0.820156	0.170004	0.428915	0.173514		0.523006	0.469537	0.0972969	0.697649		0.902169	0.106512
12413	MH0054_GL0058600	148.04	28	3	Clostridiales	4	Order	0.01692	0.900807		0.97039	0.0303837	0.0466276	0.752498		0.908728	0.0963176	-0.0297076	0.876693		0.951052	0.0493597	-0.208854	0.194674		0.780938	0.725731	-0.116961	0.557248		0.858292	0.406418	0.0918931	0.549299		0.881944	0.319313	-0.087253	0.650152		0.88224	0.303189	0.121601	0.428154		0.763062	0.422542
27597	MH0284_GL0116366	148.04	21	4	Clostridiales	4	Order	-0.0219023	0.871771		0.953307	0.0393479	-0.0292051	0.850755		0.952166	0.0574509	0.00730287	0.96588		0.987638	0.0136061	-0.198648	0.272285		0.838062	0.269605	-0.149241	0.399288		0.774826	0.20255	0.0494072	0.755099		0.941396	0.0670555	-0.156544	0.335954		0.685832	0.212461	0.0421044	0.80869		0.951222	0.0571441
4719	MH0002_GL0018942	147.91	55	24	Bacteria	7	Species	-0.115447	0.318895		0.728721	0.243866	-0.272429	0.0672741		0.363878	0.567812	0.156982	0.333443		0.597	0.309337	-0.0774469	0.618612		0.952872	0.287272	-0.165092	0.290316		0.709684	0.612374	-0.0876453	0.507914		0.864945	0.325101	-0.322075	0.0882203		0.400932	1.19467	-0.244628	0.141335		0.543507	0.907394
39018	O2.UC18-0_GL0020811	147.83	16	1	Firmicutes	2	Phylum	-0.15297	0.0418227	*	0.365357	0.503925	0.0683735	0.495148		0.778638	0.208719	-0.221344	0.0200269	*	0.123304	0.763909	0.0521089	0.63972		0.955111	0.155643	-0.119567	0.204958		0.654451	0.357131	-0.171676	0.0397858	*	0.367126	0.512774	0.101777	0.407762		0.747995	0.303994	0.0496678	0.649977		0.895185	0.148351
18173	MH0131_GL0145234	147.75	7	5	Bifidobacterium	6	Genus	0.0514126	0.522834		0.845225	0.155994	0.20595	0.0201922	*	0.23141	0.728055	-0.154537	0.101923		0.316698	0.528515	0.0680307	0.530856		0.9374	0.260448	0.0950221	0.383467		0.76926	0.363782	0.0269913	0.767575		0.945179	0.103333	0.249559	0.00925546	**	0.159756	0.95541	0.181528	0.0494305	*	0.418915	0.694962
20032	MH0161_GL0138086	147.75	17	12	Bifidobacterium adolescentis	7	Species	-0.312267	0.011379	*	0.225148	0.63204	0.0471262	0.714447		0.896249	0.111774	-0.359393	0.0364305	*	0.173874	0.682902	0.206645	0.146968		0.733554	0.511464	-0.179802	0.333829		0.736589	0.445024	-0.386447	0.00400695	**	0.131539	0.956488	0.179591	0.331497		0.680754	0.444503	-0.0270542	0.817168		0.95302	0.0669613
21273	MH0188_GL0103778	147.71	18	3	Bifidobacterium	6	Genus	-0.112621	0.317192		0.72631	0.244733	0.242365	0.0878507		0.401743	0.52852	-0.354986	0.0118355	*	0.0932672	0.831305	0.216841	0.176403		0.768323	0.627236	0.0263797	0.869409		0.962444	0.0763061	-0.190461	0.0958057		0.52113	0.55093	0.381366	0.052988		0.320278	1.10314	0.164524	0.207494		0.60742	0.475904
33206	MH0410_GL0116975	147.71	15	5	Bifidobacterium pseudocatenulatum	7	Species	-0.0726369	0.475795		0.825479	0.174149	0.292086	0.0164648	*	0.210586	0.753105	-0.364723	0.00307098	**	0.0470923	0.992251	0.178674	0.21117		0.786585	0.492332	0.0418977	0.780113		0.941095	0.115448	-0.136776	0.178607		0.671227	0.376884	0.40662	0.0178551	*	0.21073	1.12043	0.227946	0.0258796	*	0.395543	0.628101
21447	MH0188_GL0165359	147.69	9	1	Faecalibacterium prausnitzii	7	Species	-0.0454481	0.507669		0.836835	0.161747	0.0567901	0.511451		0.785407	0.200864	-0.102238	0.167971		0.424513	0.443481	-0.0754174	0.469079		0.927784	1.02725	-0.0937926	0.192549		0.642007	1.27753	-0.0183752	0.824917		0.956141	0.250286	0.0084456	0.900627		0.976066	0.115036	0.083863	0.42209		0.762513	1.14228
39804	O2.UC22-2_GL0074168	147.69	20	2	Lactobacillus hominis	7	Species	-0.0607277	0.427118		0.803884	0.194033	-0.131836	0.252753		0.593629	0.351377	0.0711078	0.438043		0.680128	0.247538	-0.0703198	0.574724		0.94802	0.215648	-0.105805	0.204227		0.653921	0.324469	-0.0354848	0.677848		0.926385	0.108821	-0.176912	0.194411		0.547974	0.542534	-0.106593	0.415525		0.755978	0.326886
21095	MH0188_GL0039359	147.64	25	1	Bifidobacterium	6	Genus	-0.292723	0.000714214	***	0.0870214	0.861649	0.0163797	0.844261		0.949691	0.0599834	-0.309102	0.0139189	*	0.0994512	0.810861	0.0198658	0.826122		0.976538	0.0754621	-0.279988	0.0332292	*	0.432166	1.06356	-0.299854	0.00224123	**	0.105887	1.13902	0.0291142	0.803626		0.946929	0.110593	0.00924837	0.911656		0.982534	0.0351308
40554	O2.UC32-1_GL0039940	147.62	14	1	Clostridiales	4	Order	-0.255768	0.0654405		0.410423	0.454836	-0.101401	0.572256		0.823864	0.172672	-0.154367	0.319483		0.583626	0.318498	-0.117287	0.576499		0.94802	0.192099	-0.330952	0.0633681		0.485936	0.542051	-0.213665	0.15261		0.632311	0.349952	-0.176585	0.413043		0.752317	0.28922	-0.059298	0.75247		0.923847	0.0971214
27228	MH0276_GL0071083	147.58	13	3	Ruminococcus bromii	7	Species	0.138201	0.251269		0.669853	0.28104	-0.154899	0.301768		0.640912	0.316889	0.2931	0.0595983		0.227673	0.611869	-0.0114788	0.945913		0.987726	0.0632476	0.130843	0.405996		0.776429	0.720937	0.142322	0.298542		0.771345	0.784184	-0.162257	0.361109		0.707847	0.894029	-0.150779	0.361775		0.723924	0.830781
40450	O2.UC31-1_GL0115264	147.49	57	5	Clostridiales	4	Order	-0.0811428	0.251789		0.669853	0.280729	-0.0101833	0.90604		0.971506	0.036037	-0.0709596	0.415794		0.663379	0.259837	-0.105983	0.285119		0.848031	0.363754	-0.149081	0.129434		0.589485	0.511673	-0.0430975	0.569532		0.88726	0.147919	-0.0781213	0.475556		0.793192	0.268127	0.027862	0.74857		0.920308	0.0956276
37482	NOM023_GL0006462	147.4	25	7	Lachnospiraceae	5	Family	-0.149363	0.211404		0.634191	0.306418	0.0883038	0.476985		0.770565	0.21764	-0.237667	0.192685		0.449663	0.418507	-0.0392134	0.757841		0.976538	0.137195	-0.1745	0.305146		0.72365	0.610519	-0.135287	0.354994		0.797875	0.473324	0.063167	0.661002		0.88508	0.221001	0.10238	0.494099		0.798412	0.358196
42337	O2.UC52-2_GL0007300	147.39	34	2	Blautia obeum	7	Species	-0.025722	0.712292		0.915084	0.0899374	0.000450845	0.996037		0.998533	0.00151629	-0.0261728	0.75724		0.897139	0.0983735	-0.164281	0.106532		0.703755	1.44966	-0.13103	0.175659		0.623743	1.15624	0.0332508	0.638266		0.909406	0.293413	-0.104858	0.383953		0.723433	0.925289	0.0594236	0.498288		0.800429	0.524368
48673	V1.FI05_GL0057378	147.39	14	4	Bifidobacterium	6	Genus	-0.123019	0.260244		0.67845	0.275733	0.160646	0.21377		0.551901	0.382412	-0.283665	0.0191146	*	0.121192	0.770014	0.33298	0.0312506	*	0.703623	0.782355	0.0904296	0.551999		0.858	0.21247	-0.24255	0.0270205	*	0.319146	0.569885	0.374094	0.0263995	*	0.247429	0.878956	0.0411144	0.702289		0.903557	0.0966007
21358	MH0188_GL0128720	147.35	27	6	Bifidobacterium adolescentis	7	Species	-0.305745	0.00620165	**	0.181732	0.686346	-0.0292834	0.830264		0.944892	0.0654565	-0.276461	0.0800855		0.27105	0.566847	-0.0283985	0.842983		0.977218	0.0714191	-0.323949	0.0405854	*	0.45713	0.814694	-0.29555	0.0171446	*	0.249622	0.743275	-0.0474875	0.797031		0.944886	0.119426	-0.019089	0.896266		0.974039	0.0480067
51727	V1.UC41-0_GL0078820	147.34	5	3	Faecalibacterium prausnitzii	7	Species	-0.0127473	0.836167		0.951526	0.0504163	0.153968	0.0521911		0.33193	0.603724	-0.166715	0.0681255		0.244134	0.591739	-0.122423	0.122443		0.703755	0.911328	-0.0912233	0.271699		0.701708	0.679076	0.0311993	0.660969		0.919476	0.232251	0.0754919	0.436776		0.772063	0.56197	0.197915	0.0291689	*	0.395543	1.4733
20337	MH0170_GL0014792	147.29	11	1	Clostridiales	4	Order	0.039639	0.654647		0.899066	0.109117	0.0635959	0.600856		0.84353	0.159929	-0.0239569	0.854748		0.938237	0.0582389	0.0598487	0.623807		0.952872	0.183844	0.0780036	0.501679		0.832285	0.239612	0.0181549	0.858726		0.961291	0.0557684	0.10196	0.516005		0.815779	0.313204	0.0421118	0.762628		0.925791	0.12936
24772	MH0233_GL0079986	147.28	32	3	[Ruminococcus] torques	7	Species	0.0596442	0.564567		0.86739	0.140595	-0.245216	0.0767215		0.378711	0.548675	0.304861	0.0218092	*	0.130799	0.752673	0.0279977	0.855018		0.978559	0.0558641	0.0775914	0.571946		0.865962	0.154819	0.0495938	0.658119		0.91946	0.0989549	-0.227269	0.196817		0.551611	0.453473	-0.255267	0.0826264		0.480835	0.509337
28021	MH0293_GL0072012	147.26	12	3	Clostridiales	4	Order	-0.216963	0.0389224	*	0.355957	0.511521	-0.211705	0.148649		0.481964	0.445426	-0.00525707	0.968209		0.988401	0.0126769	0.0392949	0.8038		0.976538	0.136202	-0.191774	0.105252		0.549495	0.664715	-0.231068	0.0607677		0.436467	0.800917	-0.186516	0.256996		0.615886	0.646493	-0.225811	0.190078		0.596249	0.782695
35833	MH0458_GL0000637	147.26	20	7	Clostridium	6	Genus	-0.113491	0.251352		0.669853	0.280991	0.053621	0.670028		0.881127	0.1302	-0.167112	0.216129		0.477878	0.396979	-0.0223975	0.869226		0.981643	0.0632384	-0.127848	0.311676		0.724371	0.360974	-0.10545	0.362903		0.803137	0.297735	0.0392637	0.789313		0.94256	0.110859	0.0616611	0.671841		0.902169	0.174098
29835	MH0339_GL0101637	147.24	4	1	Parcubacteria group bacterium GW2011_GWA1_49_26	7	Species	0.0768755	0.293884		0.712399	0.256916	-0.13055	0.156261		0.489489	0.437073	0.207426	0.0232635	*	0.137036	0.744102	0.142662	0.170913		0.763717	0.483942	0.168325	0.104435		0.549167	0.570999	0.0256636	0.732853		0.936289	0.0870572	-0.0391007	0.744818		0.925556	0.132639	-0.181762	0.0429485	*	0.413434	0.616581
5220	MH0002_GL0050697	147.2	17	3	Bacteroides	6	Genus	0.259317	0.0145195	*	0.244776	0.609387	0.00232737	0.986287		0.994153	0.00524707	0.25699	0.0166185	*	0.112491	0.788179	-0.0561451	0.733117		0.973226	0.10977	0.223327	0.116275		0.56313	0.436629	0.279472	0.00854648	**	0.180096	0.546399	-0.033663	0.847447		0.95561	0.065815	0.022482	0.859439		0.962555	0.0439548
38391	O2.UC36-1_GL0040112	146.81	9	1	Clostridiales	4	Order	0.0622511	0.314667		0.723381	0.246022	0.205471	0.0168495	*	0.214277	0.750296	-0.14322	0.0660946		0.240959	0.596329	0.0820264	0.377		0.90912	0.256176	0.114832	0.10175		0.544832	0.358631	0.0328057	0.651769		0.915808	0.102455	0.258052	0.00653494	**	0.139545	0.805919	0.176025	0.0789077		0.478677	0.549743
8607	MH0054_GL0020513	146.71	2	1	Firmicutes	2	Phylum	-0.15708	0.0719691		0.418614	0.443976	0.0670024	0.536305		0.799585	0.189142	-0.224083	0.0158821	*	0.109564	0.794012	-0.0920348	0.485564		0.930838	0.630228	-0.216077	0.0522535		0.464284	1.47963	-0.124042	0.18842		0.681814	0.849405	0.00800573	0.947426		0.988228	0.054821	0.100041	0.373813		0.73136	0.685049
15687	MH0100_GL0044049	146.69	2	1	Clostridiales	4	Order	-0.0739295	0.265852		0.685211	0.272482	-0.0782722	0.3874		0.709413	0.26483	0.00434266	0.958282		0.983576	0.0166383	-0.222943	0.0207252	*	0.703623	0.669064	-0.216842	0.0207132	*	0.402951	0.650754	0.00610146	0.923409		0.978622	0.0183108	-0.221185	0.0791126		0.38235	0.663786	0.0017588	0.983338		0.997167	0.00527823
51508	V1.UC38-4_GL0115048	146.69	2	1	Streptococcus	6	Genus	-0.043039	0.648427		0.897784	0.111226	0.0277794	0.793317		0.929418	0.0800132	-0.0708184	0.544887		0.763911	0.192988	0.0785397	0.534092		0.938796	0.213411	0.00730692	0.952235		0.990571	0.0198547	-0.0712328	0.522745		0.873337	0.193556	0.0781253	0.460704		0.786526	0.212285	-0.000414347	0.997254		0.999456	0.00112588
13166	MH0064_GL0038115	146.58	24	1	Clostridiales	4	Order	-0.137287	0.0459876	*	0.38305	0.493777	0.0200839	0.822729		0.941482	0.0684118	-0.15737	0.170876		0.425725	0.440405	-0.133915	0.0868222		0.703755	0.781511	-0.22313	0.0376608	*	0.447101	1.30215	-0.0892145	0.222795		0.710718	0.520643	-0.0657593	0.633483		0.87583	0.383762	0.068156	0.468225		0.78955	0.397749
24810	MH0233_GL0108503	146.3	25	5	Blautia	6	Genus	-0.000869231	0.994483		0.997931	0.00168549	0.0977045	0.500745		0.780097	0.206007	-0.0985738	0.553907		0.769724	0.18866	-0.0605044	0.71313		0.967543	0.253453	-0.0396541	0.821499		0.95446	0.166111	0.0208503	0.883479		0.967632	0.0873418	0.0589197	0.741441		0.923808	0.246814	0.119424	0.440579		0.769629	0.500267
26476	MH0265_GL0114475	146.11	14	4	Bifidobacterium	6	Genus	-0.0282896	0.758635		0.925799	0.0749259	0.264346	0.0117239	*	0.198936	0.79373	-0.292635	0.0172199	*	0.114224	0.783587	0.118039	0.319084		0.866704	0.411229	0.0473761	0.723675		0.929746	0.165052	-0.0706625	0.482489		0.848756	0.246178	0.340011	0.0146063	*	0.191166	1.18455	0.221973	0.0294899	*	0.395543	0.773321
26819	MH0272_GL0033342	145.99	40	5	Bifidobacterium catenulatum	7	Species	0.0258107	0.832079		0.951526	0.0516934	0.27614	0.0299561	*	0.273098	0.678098	-0.25033	0.114566		0.335331	0.509343	0.370953	0.0102116	*	0.643942	0.765354	0.263601	0.130629		0.589485	0.543864	-0.107352	0.426725		0.831539	0.22149	0.513931	0.000817045	***	0.0753935	1.06035	0.142978	0.230431		0.632977	0.294994
6395	MH0003_GL0107715	145.99	20	15	Subdoligranulum variabile	7	Species	0.0875206	0.144031		0.542166	0.358984	-0.0681141	0.444024		0.746876	0.234336	0.155635	0.0838955		0.279451	0.559577	-0.00252494	0.977055		0.996556	0.0226366	0.085902	0.210259		0.658337	0.770126	0.0884269	0.216521		0.710718	0.792763	-0.0697327	0.520102		0.819072	0.625166	-0.0672077	0.530909		0.824315	0.602529
11628	MH0041_GL0000003	145.9	10	2	Bacteria	1	Superkingdom	-0.176298	0.0559248		0.395051	0.472432	0.165158	0.139406		0.469759	0.456034	-0.341455	0.00181797	**	0.0359709	1.0513	0.189616	0.148567		0.735815	0.579613	-0.054749	0.65299		0.904126	0.167356	-0.244365	0.0139247	*	0.233902	0.746969	0.286706	0.0373193	*	0.291223	0.876397	0.0970904	0.374627		0.73136	0.296784
28946	MH0319_GL0166424	145.88	5	2	Alistipes	6	Genus	0.0839412	0.226533		0.651124	0.296407	-0.000650138	0.995063		0.998081	0.00188894	0.0845913	0.320875		0.584886	0.317573	0.0131384	0.908065		0.983035	0.0533871	0.0923632	0.291132		0.709684	0.375312	0.0792248	0.260837		0.744499	0.321925	0.00777192	0.95583		0.989547	0.0315807	-0.00536649	0.96129		0.996275	0.0218064
32336	MH0366_GL0005210	145.8	4	1	Clostridiales	4	Order	0.103745	0.291307		0.711065	0.258303	0.128873	0.121253		0.453298	0.478609	-0.0251283	0.859509		0.942123	0.0563088	-0.166295	0.0761994		0.703623	0.633178	-0.00285457	0.984891		0.996814	0.010869	0.16344	0.156805		0.633515	0.622309	0.0222737	0.825789		0.94754	0.0848087	0.188568	0.0248586	*	0.395543	0.717987
15805	MH0101_GL0030550	145.72	3	1	Clostridiales	4	Order	0.0308519	0.472139		0.825479	0.175601	-0.00133006	0.978996		0.990549	0.00803734	0.032182	0.613969		0.800753	0.16068	-0.0530799	0.303262		0.858331	0.421302	-0.00317364	0.958331		0.990952	0.0251896	0.0499063	0.317251		0.782518	0.396113	-0.0353556	0.589019		0.853123	0.280623	0.0177243	0.753828		0.924063	0.14068
47634	NOM002_GL0049840	145.72	9	2	Bifidobacterium	6	Genus	0.018712	0.796344		0.939648	0.0629242	0.212378	0.0211226	*	0.23306	0.722456	-0.193666	0.0069794	**	0.071281	0.8961	0.190922	0.0855288		0.703755	0.881934	0.141098	0.126247		0.589236	0.651779	-0.0498243	0.507947		0.864945	0.230155	0.334764	0.00188996	**	0.10332	1.54638	0.143841	0.100868		0.502149	0.664451
6118	MH0003_GL0068286	145.69	14	2	Faecalibacterium prausnitzii	7	Species	-0.0352455	0.670901		0.903445	0.103644	-0.0329789	0.710921		0.896064	0.11322	-0.0022666	0.982865		0.992982	0.00683136	-0.0385277	0.717194		0.967543	0.105222	-0.0599427	0.613497		0.885176	0.163709	-0.0214151	0.818141		0.956141	0.0584865	-0.0576761	0.593301		0.854209	0.157519	-0.0191485	0.832228		0.958817	0.0522962
49948	V1.FI30_GL0190549	145.6	6	5	Clostridiales	4	Order	0.0261457	0.632016		0.887914	0.116832	0.0766581	0.290612		0.633276	0.324374	-0.0505125	0.44419		0.686907	0.244207	-0.14739	0.0663306		0.703623	0.707832	-0.068335	0.270347		0.701708	0.328175	0.0790548	0.210035		0.706732	0.379656	-0.0178225	0.809622		0.946929	0.0855917	0.129567	0.119254		0.516342	0.62224
23869	MH0220_GL0013104	145.52	29	3	Blautia obeum	7	Species	0.107391	0.390644		0.777519	0.209831	0.130874	0.430558		0.737886	0.241364	-0.0234838	0.884652		0.953412	0.0461499	-0.107552	0.553616		0.946938	0.324706	0.0384469	0.812301		0.953595	0.116074	0.145999	0.294895		0.769626	0.44078	0.0619308	0.763503		0.932626	0.186973	0.169483	0.351565		0.716845	0.511679
36044	N020A_GL0003529	145.52	17	1	Subdoligranulum variabile	7	Species	0.116292	0.252095		0.669853	0.280546	-0.171986	0.231927		0.573032	0.367484	0.288278	0.0580674		0.226688	0.615741	0.126147	0.376541		0.908959	0.260001	0.197155	0.111678		0.556745	0.406356	0.0710082	0.553366		0.883357	0.146355	-0.0911227	0.60046		0.85804	0.187813	-0.21727	0.205119		0.604906	0.447814
14752	V1.CD46-0_GL0056560	145.46	12	2	Dorea longicatena	7	Species	0.0145319	0.791086		0.936114	0.0645876	0.0686681	0.338866		0.673643	0.293277	-0.0541363	0.485807		0.721115	0.222328	-0.0247489	0.741478		0.975788	0.17098	-0.00133281	0.985793		0.996814	0.00920787	0.0234161	0.703801		0.929965	0.161773	0.0528034	0.573455		0.849748	0.364798	0.0775523	0.326786		0.695794	0.535779
41135	O2.UC40-2_GL0069083	145.34	7	1	Roseburia faecis	7	Species	-0.294009	0.000235098	***	0.0870214	0.944038	0.0770579	0.474901		0.769474	0.218676	-0.371067	0.000675246	***	0.023032	1.15892	-0.0416191	0.715323		0.967543	0.123777	-0.320688	0.00265222	**	0.292376	0.953742	-0.279068	0.00103658	**	0.0883536	0.829965	0.050379	0.727312		0.92007	0.14983	0.0919981	0.42459		0.763062	0.273607
41150	O2.UC40-2_GL0159131	145.34	8	3	Firmicutes	2	Phylum	0.0968903	0.0945417		0.457865	0.41185	0.123153	0.132071		0.461848	0.464856	-0.0262625	0.697068		0.858564	0.12393	-0.12251	0.17278		0.767219	0.418278	0.0183584	0.765803		0.934845	0.0626801	0.140868	0.0350589	*	0.357165	0.480958	0.0446209	0.607939		0.865014	0.152347	0.167131	0.0767516		0.472553	0.570625
44155	SZEY-69A_GL0070022	145.34	38	34	Symbiobacterium thermophilum	7	Species	-0.0367262	0.85551		0.951526	0.0443915	-0.454288	0.0353388	*	0.288061	0.656499	0.417562	0.123282		0.351907	0.497108	0.082765	0.738775		0.975788	0.091768	0.0163283	0.955256		0.990571	0.0181045	-0.0664367	0.77285		0.948581	0.0736635	-0.401234	0.125494		0.458956	0.444879	-0.483999	0.032483	*	0.395543	0.536647
17925	MH0131_GL0074272	145.31	30	9	Collinsella aerofaciens	7	Species	0.14192	0.233613		0.658916	0.29189	-0.115123	0.497852		0.778735	0.207407	0.257043	0.206296		0.465722	0.405782	0.0855553	0.565749		0.947698	0.21168	0.196763	0.254961		0.687446	0.486828	0.111207	0.404495		0.821205	0.275148	-0.0602799	0.808295		0.946929	0.149144	-0.145835	0.447118		0.773022	0.360824
43847	SZEY-26A_GL0030154	145.29	23	12	Bifidobacterium pseudocatenulatum	7	Species	-0.345484	0.0088669	**	0.203479	0.654702	0.0718994	0.653341		0.874006	0.137246	-0.417383	0.00605849	**	0.0671072	0.913039	0.174421	0.358769		0.894744	0.237578	-0.233675	0.172889		0.622454	0.318287	-0.408097	0.00451829	**	0.136231	0.555865	0.183708	0.340232		0.687901	0.250227	0.00928656	0.954461		0.995447	0.0126491
2805	SZEY-27A_GL0018546	145.25	3	1	Faecalibacterium prausnitzii	7	Species	-0.103565	0.251227		0.669853	0.281065	-0.026736	0.816462		0.940727	0.0708746	-0.0768291	0.522225		0.747107	0.20403	-0.0263231	0.834447		0.976538	0.0717991	-0.120439	0.353666		0.748388	0.32851	-0.0941157	0.320907		0.78384	0.256711	-0.0436098	0.785352		0.940553	0.11895	-0.0172866	0.880907		0.968516	0.0471511
38272	O2.UC11-2_GL0034412	145.25	11	1	Clostridiales	4	Order	0.0537338	0.524624		0.846936	0.15532	0.111317	0.279489		0.623932	0.332037	-0.057583	0.645033		0.81822	0.14671	-0.0277394	0.791761		0.976538	0.102795	0.0359522	0.760005		0.934845	0.133229	0.0636916	0.518219		0.87299	0.236024	0.0935352	0.4782		0.793839	0.346617	0.121275	0.300508		0.681453	0.449412
46016	T2D-66A_GL0082284	145.25	4	3	Collinsella	6	Genus	0.285712	0.000710446	***	0.0870214	0.862051	-0.184426	0.0380667	*	0.292202	0.646638	0.470138	0.000381486	***	0.0180233	1.21908	0.00637087	0.942958		0.987726	0.0308346	0.289796	0.0151212	*	0.352664	1.40259	0.283425	0.00533456	**	0.143495	1.37176	-0.180343	0.0944411		0.407894	0.872846	-0.186713	0.0765039		0.472553	0.903681
5111	MH0002_GL0043276	145.16	14	13	Bacteroides	6	Genus	0.254457	0.0215229	*	0.273135	0.571615	0.0939272	0.483528		0.773578	0.214405	0.16053	0.232359		0.495771	0.383077	0.158106	0.30366		0.858331	0.354521	0.355807	0.0114016	*	0.344851	0.797825	0.197701	0.118679		0.578406	0.443304	0.195277	0.180774		0.530407	0.437869	0.0371711	0.804621		0.948789	0.0833486
45738	T2D-6A_GL0170726	144.8	19	9	Ruminococcus bromii	7	Species	-0.0102705	0.905998		0.972792	0.028786	-0.0985558	0.400204		0.720624	0.257707	0.0882853	0.259943		0.526482	0.361002	0.107529	0.453096		0.926946	0.363791	0.0586581	0.573226		0.867106	0.198452	-0.0488705	0.590645		0.890862	0.165339	-0.0296272	0.822791		0.94754	0.100235	-0.137156	0.252786		0.648154	0.464026
16376	MH0108_GL0083509	144.77	18	1	Faecalibacterium prausnitzii	7	Species	-0.217386	0.0484777	*	0.38305	0.488082	-0.116376	0.372365		0.697414	0.273384	-0.10101	0.452111		0.694978	0.239954	-0.0755779	0.617927		0.952872	0.196475	-0.265834	0.0825833		0.52235	0.691071	-0.190256	0.112164		0.567365	0.494596	-0.164823	0.31608		0.670078	0.428481	-0.0892455	0.50135		0.803201	0.232006
35841	MH0458_GL0063342	144.77	18	8	Clostridiales	4	Order	-0.00306705	0.973425		0.995195	0.00812017	0.174945	0.100473		0.432052	0.50808	-0.178012	0.107889		0.326497	0.519239	-0.0353433	0.781699		0.976538	0.0800298	-0.025723	0.830648		0.95994	0.0582461	0.00962029	0.927683		0.978622	0.0217838	0.152289	0.174769		0.523403	0.344838	0.187633	0.108771		0.502149	0.424867
52200	V1.UC5-3_GL0038985	144.77	13	9	Clostridiales	4	Order	-0.0257273	0.83001		0.951224	0.0523404	-0.423927	0.0195236	*	0.23141	0.732224	0.3982	0.013068	*	0.0977406	0.818848	-0.173972	0.354963		0.894744	0.480393	-0.137248	0.371607		0.759285	0.378986	0.0367241	0.768344		0.945623	0.101407	-0.535448	0.0287409	*	0.256893	1.47855	-0.361476	0.0597745		0.429745	0.998153
14551	MH0088_GL0036897	144.65	35	6	Ruminococcus bromii	7	Species	0.162568	0.176249		0.587073	0.331929	0.0170006	0.908788		0.972236	0.034978	0.145567	0.385881		0.638538	0.277025	0.151724	0.335708		0.885452	0.275869	0.259826	0.124282		0.583598	0.472424	0.108103	0.418306		0.827571	0.196555	0.11426	0.556929		0.839823	0.20775	-0.0374644	0.813963		0.951679	0.0681188
42353	O2.UC52-2_GL0118575	144.55	7	6	Lachnospiraceae	5	Family	0.0258098	0.786239		0.934564	0.0661239	0.0724507	0.514867		0.787756	0.199235	-0.0466408	0.729758		0.877149	0.109954	0.0844105	0.478225		0.927784	0.376366	0.0799191	0.514789		0.839069	0.35634	-0.00449137	0.969292		0.991565	0.0200259	0.12656	0.282253		0.637192	0.564301	0.0421495	0.755138		0.924063	0.187934
44499	T2D-109A_GL0116097	144.55	6	2	Bacteroides	6	Genus	-0.0376271	0.725908		0.915369	0.0854933	-0.0039915	0.974534		0.989928	0.00974535	-0.0336356	0.825388		0.928478	0.0701931	0.106434	0.426261		0.926946	0.195298	0.0306	0.844982		0.962444	0.0561484	-0.0758344	0.526847		0.874301	0.13915	0.0642357	0.703285		0.905695	0.117867	-0.0421987	0.746579		0.91937	0.077431
4478	MH0002_GL0001931	144.38	37	10	Clostridiales	7	Species	-0.161105	0.140025		0.536609	0.362669	-0.257068	0.107266		0.442628	0.497941	0.095963	0.477911		0.715167	0.226394	-0.205765	0.226577		0.801618	0.493045	-0.293006	0.0430466	*	0.457251	0.702085	-0.0872403	0.424159		0.830894	0.209041	-0.388969	0.0737184		0.368592	0.932027	-0.183203	0.259281		0.649345	0.438982
47066	V1.CD3-0_GL0033989	144.28	7	6	Faecalibacterium prausnitzii	7	Species	-0.02137	0.764772		0.927907	0.0729608	0.0934364	0.37881		0.703808	0.269691	-0.114806	0.232137		0.495753	0.383263	-0.0386407	0.728482		0.97124	0.128342	-0.0461397	0.62195		0.886432	0.15325	-0.00749903	0.919669		0.978622	0.0249075	0.0686667	0.633022		0.87583	0.228071	0.107307	0.343167		0.709533	0.356414
25993	MH0252_GL0249698	144.12	7	2	Faecalibacterium prausnitzii	7	Species	0.0772756	0.333001		0.735589	0.236808	-0.311807	0.00806419	**	0.169715	0.837123	0.389082	0.00171503	**	0.0348272	1.05777	-0.0479252	0.674113		0.960397	0.241976	0.0465543	0.63979		0.896557	0.235055	0.0944795	0.307375		0.77397	0.477031	-0.342528	0.0236745	*	0.233466	1.72944	-0.294603	0.0308993	*	0.395543	1.48746
12979	MH0062_GL0037172	144.09	14	9	Clostridiales	4	Order	0.0448901	0.660453		0.901616	0.107156	0.190862	0.130203		0.458248	0.467165	-0.145972	0.232742		0.496131	0.382758	-0.153736	0.292422		0.854742	0.458167	-0.0536585	0.687511		0.918563	0.159914	0.100077	0.378467		0.8132	0.298253	0.0923132	0.521924		0.820482	0.275114	0.246049	0.0676912		0.454218	0.733281
51590	V1.UC39-4_GL0068018	144.09	15	1	Clostridiales	4	Order	0.0572153	0.414522		0.791701	0.199393	0.142943	0.123478		0.455561	0.475702	-0.085728	0.415015		0.66305	0.260275	-0.0910618	0.319046		0.866704	0.774777	-0.00115758	0.990075		0.996981	0.00984899	0.0899042	0.272703		0.760369	0.764928	0.0845705	0.470411		0.789893	0.719547	0.175632	0.102856		0.502149	1.49432
4715	MH0002_GL0018323	143.85	16	13	Dorea	6	Genus	0.0358862	0.700936		0.911719	0.0936674	-0.114042	0.462938		0.762431	0.224672	0.149928	0.351949		0.611225	0.297578	-0.0748058	0.584581		0.94802	0.236006	-0.0120662	0.917584		0.98026	0.0380679	0.0627396	0.555318		0.883357	0.197938	-0.161995	0.455504		0.785176	0.51108	-0.0871889	0.63229		0.890561	0.275074
50028	V1.FI32_GL0137497	143.85	23	11	Moorella glycerini	7	Species	0.236757	0.0215912	*	0.273135	0.571305	0.0497221	0.684055		0.88343	0.124332	0.187035	0.182774		0.438916	0.428208	0.0133454	0.92017		0.987572	0.0405287	0.245311	0.0797059		0.515431	0.744987	0.231966	0.0506285		0.410275	0.704458	0.0582769	0.697103		0.903074	0.176981	0.0449315	0.741836		0.91937	0.136452
47896	V1.CD51-0_GL0006732	143.76	17	2	[Eubacterium] hallii	7	Species	0.243005	0.0275532	*	0.314215	0.547077	0.2595	0.0890865		0.403028	0.526415	-0.0164952	0.897856		0.956528	0.040835	0.0504848	0.765776		0.976538	0.136108	0.275367	0.0493204	*	0.458858	0.742397	0.224882	0.0560545		0.421319	0.606289	0.291862	0.130171		0.462585	0.786869	0.241378	0.137031		0.539919	0.65076
2988	DLM017_GL0065099	143.64	14	2	Clostridiales	4	Order	-0.0876488	0.525085		0.847088	0.155147	0.0640716	0.67543		0.88343	0.127934	-0.15172	0.379405		0.634459	0.280856	-0.382557	0.0306963	*	0.703623	0.729846	-0.332878	0.099602		0.542583	0.635068	0.0496793	0.730278		0.936289	0.0947788	-0.181157	0.35758		0.702931	0.345614	0.2014	0.144475		0.547707	0.384233
10052	MH0016_GL0051732	143.61	12	7	Clostridiales	4	Order	0.00404608	0.933713		0.980737	0.0202746	-0.0834384	0.204253		0.546627	0.390615	0.0874845	0.200705		0.460032	0.41093	-0.00971234	0.887556		0.983015	0.0486606	-0.00217977	0.972122		0.993143	0.0109211	0.00753256	0.893087		0.972025	0.0377395	-0.0896643	0.271168		0.633516	0.449235	-0.079952	0.287008		0.679369	0.400574
12086	MH0048_GL0045161	143.58	33	14	Eubacterium	6	Genus	0.20204	0.116038		0.497461	0.386669	-0.106114	0.474201		0.769474	0.219025	0.308154	0.0584554		0.227673	0.614751	-0.0688925	0.690778		0.960793	0.196445	0.157878	0.415904		0.780613	0.450186	0.226771	0.0828695		0.483231	0.646632	-0.150276	0.48269		0.797203	0.428508	-0.0813834	0.527683		0.824204	0.232063
4317	MH0001_GL0013584	143.58	16	1	Prevotella copri	7	Species	-0.0901232	0.413718		0.790919	0.199738	-0.0979214	0.444254		0.746876	0.234217	0.00779823	0.959798		0.984463	0.0160334	0.221595	0.10312		0.703755	0.555227	0.0519251	0.735905		0.932099	0.130103	-0.16967	0.178366		0.671227	0.425124	0.0441268	0.780941		0.937945	0.110564	-0.177468	0.201243		0.603174	0.444664
30522	MH0356_GL0044067	143.55	13	1	Bifidobacterium	6	Genus	-0.22762	0.00111989	**	0.109469	0.827022	-0.0189396	0.790267		0.928446	0.0812229	-0.208681	0.0103094	*	0.0862397	0.848497	0.107968	0.225371		0.801618	0.371519	-0.15841	0.0991422		0.542583	0.545091	-0.266378	0.000607549	***	0.0711019	0.91661	0.0502707	0.541131		0.831954	0.172982	-0.0576974	0.396072		0.740606	0.198537
10257	MH0019_GL0041535	143.5	4	1	Faecalibacterium prausnitzii	7	Species	-0.155416	0.0502805		0.384667	0.484114	-0.0362533	0.677865		0.88343	0.126915	-0.119163	0.21495		0.47618	0.398018	-0.0825942	0.431791		0.926946	0.219048	-0.208361	0.0511747		0.464283	0.552594	-0.125767	0.165556		0.644136	0.333546	-0.0891983	0.341231		0.687901	0.236562	-0.00660411	0.944115		0.992129	0.0175147
44959	T2D-142A_GL0060662	143.42	35	2	Ruminococcus bromii	7	Species	0.256964	0.115784		0.497293	0.386944	-0.0115585	0.953639		0.983335	0.017749	0.268522	0.22624		0.490399	0.388231	0.258922	0.229524		0.804758	0.328087	0.42294	0.0486271	*	0.458858	0.535918	0.164017	0.387347		0.81371	0.207831	0.154417	0.498247		0.803083	0.195666	-0.104505	0.645525		0.895185	0.132421
30715	O2.UC48-1_GL0202603	143.37	10	9	Firmicutes	2	Phylum	0.102382	0.231654		0.655652	0.29313	0.0966526	0.417967		0.731541	0.248056	0.00572967	0.962021		0.985554	0.0151461	0.0772979	0.528639		0.9374	0.165185	0.151932	0.211919		0.658337	0.324677	0.0746343	0.399343		0.820156	0.159493	0.146203	0.390231		0.729441	0.312433	0.0689046	0.575371		0.856426	0.147248
40007	MH0127_GL0067595	143.37	72	22	Blautia obeum	7	Species	0.217822	0.108116		0.479722	0.395471	0.285161	0.0561266		0.343738	0.593575	-0.0673391	0.689603		0.85325	0.127155	0.145824	0.404811		0.926879	0.417343	0.311299	0.105513		0.549495	0.890929	0.165475	0.273039		0.760369	0.473585	0.378638	0.0377395	*	0.291223	1.08365	0.232814	0.124085		0.523046	0.666308
44053	SZEY-59A_GL0043576	143.37	38	22	Ruminococcus bicirculans	7	Species	-0.279723	0.164864		0.577397	0.341017	-0.592062	0.0273674	*	0.259189	0.689737	0.312339	0.185425		0.439815	0.425575	0.136402	0.652352		0.955111	0.18884	-0.192286	0.409327		0.778569	0.266206	-0.328688	0.160462		0.636652	0.455046	-0.504625	0.0755669		0.371417	0.698618	-0.641027	0.0382737	*	0.40639	0.887458
8723	MH0012_GL0035930	143.37	18	16	Ruminococcus bromii	7	Species	0.21389	0.0688913		0.415594	0.448988	-0.0483925	0.689503		0.885083	0.122065	0.262282	0.0988577		0.312455	0.533457	0.066936	0.633903		0.955111	0.475629	0.256798	0.145693		0.597127	1.82473	0.189862	0.144027		0.616644	1.34911	-0.0054848	0.972887		0.993746	0.0389735	-0.0724208	0.537071		0.827225	0.514602
2802	DLM011_GL0002903	143.33	12	3	Faecalibacterium prausnitzii	7	Species	-0.00657675	0.88067		0.95761	0.0365954	0.0941338	0.0946448		0.415581	0.517238	-0.100711	0.0309257	*	0.159098	0.705606	-0.0319847	0.636503		0.955111	0.476721	-0.0270798	0.564565		0.86098	0.403615	0.00490494	0.924964		0.978622	0.0731064	0.0736308	0.128172		0.46146	1.09744	0.105615	0.111868		0.507372	1.57416
51651	V1.UC40-0_GL0132005	143.32	21	3	Bifidobacterium catenulatum	7	Species	-0.0506488	0.601917		0.879141	0.127283	0.335385	0.00679626	**	0.165614	0.856529	-0.386034	0.000288029	***	0.016193	1.24826	0.00551926	0.970373		0.995517	0.0221243	-0.0471108	0.742049		0.932544	0.188846	-0.0526301	0.561951		0.88558	0.21097	0.338923	0.0527087		0.320082	1.35859	0.333404	0.00122084	**	0.202324	1.33647
4682	MH0002_GL0016674	143.11	36	15	Subdoligranulum variabile	7	Species	0.0944187	0.322703		0.730975	0.241941	-0.227416	0.0681988		0.365435	0.565842	0.321835	0.00907389	**	0.0808478	0.864228	0.0280428	0.839955		0.977218	0.0637026	0.112395	0.379072		0.765719	0.255318	0.084352	0.416634		0.827571	0.191616	-0.20944	0.183561		0.532679	0.475768	-0.237483	0.0720422		0.464815	0.53947
18258	MH0131_GL0169225	143.03	9	5	Collinsella	6	Genus	0.0846513	0.231436		0.655652	0.293268	0.0242331	0.832471		0.944892	0.064592	0.0604183	0.628571		0.808861	0.154075	-0.0179889	0.85429		0.978559	0.0873378	0.07312	0.471003		0.817406	0.355004	0.0911089	0.224174		0.710718	0.442342	0.0127017	0.941694		0.987749	0.0616679	0.0306906	0.809646		0.951222	0.149006
23999	MH0222_GL0076490	143.02	44	5	Clostridiales	4	Order	0.00609958	0.949428		0.986198	0.0154605	-0.0942614	0.4995		0.779633	0.206609	0.100361	0.456159		0.698881	0.237797	-0.135377	0.344327		0.893628	0.260926	-0.0806808	0.517328		0.839841	0.155504	0.0546966	0.600173		0.892931	0.105422	-0.181042	0.330127		0.680754	0.348939	-0.0456644	0.764658		0.926313	0.0880134
50166	MH0066_GL0010765	143.02	3	1	Bacteria	1	Superkingdom	-0.0475982	0.679345		0.904492	0.100822	-0.0328371	0.826547		0.944892	0.0669135	-0.0147611	0.931574		0.970848	0.0273123	0.0388019	0.796826		0.976538	0.0807531	-0.0227252	0.887562		0.968288	0.0472947	-0.0615271	0.637382		0.909406	0.128048	-0.00796404	0.968532		0.99328	0.0165745	-0.046766	0.77909		0.93402	0.0973276
34032	MH0426_GL0004158	143.01	32	8	Ruminococcus bicirculans	7	Species	0.175471	0.105494		0.473381	0.398499	-0.0182863	0.875574		0.957564	0.0478082	0.193758	0.149337		0.398289	0.464275	-0.0240175	0.865145		0.981643	0.161604	0.160076	0.252462		0.687446	1.07709	0.184093	0.155399		0.633515	1.23869	-0.0336821	0.755788		0.931156	0.226634	-0.00966463	0.942934		0.992129	0.0650296
44032	SZEY-58A_GL0036717	143.01	6	4	Bacteroides	6	Genus	0.115094	0.0743492		0.423762	0.440222	0.049619	0.551717		0.810215	0.182015	0.065475	0.455104		0.697725	0.238358	-0.0568915	0.521894		0.9374	0.220555	0.078625	0.395502		0.774826	0.304812	0.135517	0.0456359	*	0.39717	0.525367	0.01315	0.910863		0.977584	0.0509798	0.0700415	0.403852		0.749733	0.271535
29760	MH0337_GL0100466	143	24	7	Bacteria	7	Species	-0.00405563	0.963336		0.991607	0.0112048	-0.207767	0.115477		0.448623	0.486362	0.203711	0.0974768		0.309548	0.535725	-0.134134	0.319331		0.866704	0.52439	-0.0900392	0.381737		0.76926	0.352003	0.0440952	0.660659		0.919476	0.172387	-0.29375	0.073655		0.368592	1.1484	-0.159616	0.291187		0.680908	0.624009
52481	V1.UC55-0_GL0249058	143	7	2	Clostridiales	4	Order	-0.0154403	0.815848		0.947147	0.056779	-0.0365	0.686512		0.884029	0.123308	0.0210597	0.795349		0.914216	0.0825313	-0.217688	0.0261238	*	0.703623	1.44998	-0.154984	0.0753195		0.510247	1.03232	0.0627041	0.352748		0.797854	0.417662	-0.176044	0.130935		0.462585	1.1726	0.0416444	0.643266		0.895185	0.277387
18259	MH0131_GL0169230	142.98	11	10	Collinsella	6	Genus	0.0797007	0.148705		0.55346	0.354785	-0.0391639	0.494687		0.778638	0.208944	0.118865	0.165096		0.420198	0.446568	0.0253881	0.658057		0.955111	0.172084	0.0959751	0.251666		0.687446	0.650532	0.070587	0.273601		0.760369	0.478448	-0.0228894	0.770445		0.933551	0.155148	-0.0482775	0.444056		0.770607	0.327232
33184	MH0410_GL0021799	142.97	13	1	Faecalibacterium	6	Genus	0.0575286	0.320121		0.72941	0.243245	-0.0357379	0.58918		0.837318	0.165095	0.0932664	0.267731		0.533389	0.355077	0.055636	0.425226		0.926946	0.332681	0.0931927	0.252023		0.687446	0.557256	0.0375567	0.579395		0.88874	0.224574	-7.37825e-05	0.999276		0.999891	0.000441191	-0.0557097	0.457978		0.780721	0.333122
3356	DOF013_GL0026071	142.97	14	2	Bacteroides	6	Genus	0.0820672	0.286126		0.707499	0.261117	0.0415535	0.653751		0.874006	0.137072	0.0405137	0.661399		0.827195	0.139467	0.0740962	0.494829		0.931437	0.303548	0.129565	0.273197		0.701708	0.530785	0.0554686	0.450247		0.841479	0.227237	0.089051	0.518365		0.817448	0.364813	0.0149548	0.843017		0.958817	0.0612651
42020	O2.UC48-1_GL0053868	142.97	22	1	Clostridiales	4	Order	0.00672086	0.941868		0.983768	0.0177754	-0.113612	0.319946		0.660139	0.305089	0.120333	0.367171		0.624009	0.288207	-0.0254086	0.831007		0.976538	0.143931	-0.00956673	0.938428		0.989029	0.0541921	0.0158419	0.883925		0.967632	0.0897388	-0.1299	0.353969		0.699777	0.735838	-0.104491	0.428051		0.763062	0.591907
36505	MH0323_GL0011459	142.89	10	1	Bacteroides	6	Genus	0.0717048	0.092498		0.457573	0.41448	0.131366	0.0389614	*	0.293797	0.643538	-0.0596608	0.316763		0.583378	0.320314	0.0823579	0.192684		0.780938	0.729824	0.124498	0.0284129	*	0.409888	1.10326	0.0421405	0.343249		0.795055	0.373433	0.184159	0.0363995	*	0.287859	1.63195	0.101801	0.132827		0.536641	0.902124
6737	MH0006_GL0000743	142.89	11	2	Clostridiales	4	Order	-0.145197	0.0190374	*	0.264479	0.583558	0.0144195	0.865577		0.95534	0.0516856	-0.159617	0.0280648	*	0.150046	0.718863	-0.176867	0.059896		0.703623	0.949886	-0.258573	0.00485409	**	0.321064	1.3887	-0.0817068	0.121371		0.58144	0.438818	-0.0989565	0.425954		0.761652	0.531459	0.0779101	0.285961		0.678278	0.418427
34614	MH0437_GL0043010	142.83	24	11	Clostridiales	4	Order	-0.0712473	0.5223		0.845225	0.156195	0.0466302	0.705445		0.892895	0.115472	-0.117878	0.422635		0.669457	0.256014	0.147737	0.29624		0.85551	0.419596	0.0234557	0.882818		0.965387	0.0666179	-0.124281	0.318403		0.782518	0.352978	0.141333	0.36338		0.709582	0.401409	-0.00640347	0.959326		0.996275	0.0181869
4492	MH0002_GL0003331	142.83	6	6	Clostridiales	4	Order	-0.0305527	0.671242		0.903445	0.10353	-0.179534	0.113078		0.44444	0.489674	0.148981	0.123503		0.351907	0.496808	-0.0246	0.83332		0.976538	0.0920167	-0.046322	0.540401		0.852199	0.173268	-0.021722	0.793518		0.950216	0.0812515	-0.195303	0.15092		0.496489	0.730534	-0.170703	0.199274		0.603174	0.638517
23708	MH0212_GL0052331	142.76	29	3	Clostridiales	4	Order	0.0274595	0.707377		0.913317	0.0915492	0.058741	0.523235		0.792729	0.19527	-0.0312816	0.785388		0.909512	0.0866498	0.0268482	0.761407		0.976538	0.130277	0.0446698	0.667696		0.90879	0.216754	0.0178217	0.834467		0.956141	0.0864771	0.0759514	0.542049		0.832125	0.368543	0.0491032	0.640795		0.895185	0.238266
637	411481.BIFADO_01328	142.74	21	5	Bifidobacterium adolescentis	7	Species	-0.323352	0.00131956	**	0.117492	0.814182	0.26983	0.0374104	*	0.292202	0.648952	-0.593182	0.000122567	***	0.0119169	1.33552	0.160308	0.212694		0.786585	0.432765	-0.22059	0.127382		0.589485	0.5955	-0.380899	0.00038796	***	0.0566009	1.02826	0.372592	0.0506612		0.316975	1.00584	0.212283	0.102224		0.502149	0.573075
51562	V1.UC39-0_GL0102634	142.72	11	6	Clostridium	6	Genus	0.122854	0.18445		0.600408	0.325657	0.0298783	0.765122		0.914905	0.0912473	0.0929758	0.527418		0.750294	0.201478	0.0179524	0.850584		0.978559	0.0916844	0.134362	0.322101		0.727477	0.686198	0.11641	0.298434		0.771345	0.594513	0.0413862	0.750661		0.929918	0.211363	0.0234338	0.843033		0.958817	0.119678
51570	V1.UC39-0_GL0121738	142.64	12	12	Coprococcus catus	7	Species	0.276008	0.00319829	**	0.156809	0.742686	0.164875	0.1825		0.524829	0.410506	0.111133	0.298702		0.564947	0.332653	0.0556602	0.690637		0.960793	0.125266	0.311688	0.0109841	*	0.344851	0.701468	0.256027	0.00959161	**	0.188052	0.576202	0.200555	0.203703		0.560063	0.451359	0.144895	0.258878		0.649345	0.326092
28961	MH0321_GL0040229	142.4	17	10	Ruminococcus	6	Genus	0.0140228	0.930191		0.980273	0.0213547	-0.167184	0.404976		0.72153	0.255089	0.181207	0.29812		0.564768	0.33306	-0.00251234	0.991731		0.99745	0.00287736	0.0124123	0.955054		0.990571	0.0142157	0.0149247	0.92761		0.978622	0.0170931	-0.168795	0.51272		0.812977	0.193319	-0.166283	0.385214		0.738078	0.190442
29901	MH0341_GL0024549	142.4	22	5	Bifidobacterium catenulatum	7	Species	-0.244282	0.0399866	*	0.358795	0.508678	0.162114	0.25335		0.593629	0.35093	-0.406396	0.00215599	**	0.0387527	1.03227	0.0456007	0.79341		0.976538	0.127932	-0.215051	0.128614		0.589485	0.603321	-0.260651	0.0593801		0.435015	0.731253	0.191345	0.156017		0.501478	0.536815	0.145744	0.361548		0.723924	0.408883
18043	MH0131_GL0105779	142.38	21	3	Bifidobacterium adolescentis	7	Species	-0.138552	0.104466		0.472987	0.399703	0.206335	0.028709	*	0.265846	0.683589	-0.344887	0.00325295	**	0.0484539	0.985665	0.181956	0.0830736		0.703755	0.813647	-0.0219136	0.853064		0.962444	0.0979903	-0.20387	0.0361411	*	0.357165	0.911637	0.322973	0.00542043	**	0.126751	1.44423	0.141017	0.14415		0.547707	0.630582
10024	MH0016_GL0032098	142.23	8	1	Ruminococcaceae	5	Family	-0.0338421	0.679415		0.904492	0.100799	-0.132062	0.214689		0.551901	0.381635	0.09822	0.323344		0.587552	0.315938	-0.00272225	0.982079		0.996679	0.00894601	-0.0355871	0.740091		0.932544	0.116948	-0.0328649	0.713757		0.93329	0.108002	-0.133807	0.306915		0.660937	0.439724	-0.131085	0.246276		0.643486	0.430778
2276	BGI-33A_GL0077903	142.19	11	2	Clostridiales	4	Order	-0.00978645	0.857141		0.951526	0.0438848	-0.0598592	0.359371		0.689837	0.280957	0.0500728	0.469037		0.710151	0.231009	-0.104846	0.155632		0.745128	0.74737	-0.0769953	0.279825		0.703804	0.548844	0.0278505	0.653265		0.915995	0.198526	-0.127068	0.0885527		0.401173	0.905776	-0.0222223	0.754611		0.924063	0.158406
48308	V1.CD7-0-PN_GL0006553	142.19	2	1	Bifidobacterium	6	Genus	0.106912	0.066841		0.411233	0.452432	0.217856	0.00330552	**	0.136648	0.935719	-0.110944	0.096893		0.309389	0.536691	0.154422	0.0625521		0.703623	0.810912	0.2059	0.00792214	**	0.344851	1.08124	0.0514783	0.405298		0.821205	0.270326	0.316844	0.000516081	***	0.0687764	1.66383	0.162422	0.0279408	*	0.395543	0.852923
6893	MH0006_GL0038634	142.19	20	10	Clostridiales	4	Order	0.0331496	0.751886		0.923637	0.0770928	-0.012842	0.925969		0.976908	0.0283675	0.0459916	0.740606		0.885968	0.105366	-0.153931	0.303086		0.858331	0.797259	-0.0655239	0.612181		0.885176	0.33937	0.0884068	0.467351		0.841479	0.457889	-0.111515	0.485705		0.797879	0.577577	0.0424152	0.788819		0.940812	0.219683
39480	O2.UC2-1_GL0086763	142.1	15	4	Collinsella	6	Genus	0.0134067	0.835464		0.951526	0.0506356	-0.126084	0.206114		0.547195	0.38899	0.139491	0.199783		0.45932	0.411789	0.0571358	0.521161		0.9374	0.184966	0.0500322	0.527747		0.843948	0.16197	-0.00710359	0.926768		0.978622	0.0229965	-0.0894586	0.493141		0.80109	0.289605	-0.146594	0.225457		0.624817	0.474571
41076	O2.UC40-1_GL0122610	142.1	36	15	Clostridiales bacterium KLE1615	7	Species	-0.097266	0.530243		0.851256	0.153215	0.545692	0.0112998	*	0.198936	0.798064	-0.642958	0.00391828	**	0.0527373	0.964224	0.073768	0.739106		0.975788	0.104302	-0.0499788	0.800791		0.949276	0.0706657	-0.123747	0.484477		0.850959	0.174967	0.592979	0.0285286	*	0.256893	0.838422	0.519211	0.0330908	*	0.398986	0.734121
4625	MH0002_GL0012095	142.08	12	2	Subdoligranulum variabile	7	Species	-0.056001	0.556856		0.862329	0.143396	-0.202007	0.108725		0.444439	0.495832	0.146006	0.184494		0.439217	0.426497	-0.0739033	0.610093		0.951729	0.207333	-0.103375	0.375269		0.762728	0.290014	-0.0294716	0.782434		0.949654	0.0826814	-0.24938	0.0828132		0.38966	0.699628	-0.175477	0.203804		0.604296	0.492295
35279	MH0447_GL0228814	142	22	3	Clostridiales	4	Order	-0.115777	0.343686		0.744975	0.231592	-0.092093	0.574726		0.826905	0.171559	-0.023684	0.862546		0.944111	0.0550785	-0.477216	0.00868191	**	0.643942	0.92148	-0.421685	0.0132834	*	0.345519	0.814251	0.0555314	0.618705		0.897432	0.107228	-0.398001	0.073074		0.368592	0.768519	0.0792154	0.578856		0.857195	0.152961
39661	O2.UC22-1_GL0015524	141.95	9	1	Ruminococcus callidus	7	Species	-0.0253363	0.76299		0.92762	0.0735309	0.159309	0.127228		0.456698	0.470898	-0.184646	0.0777947		0.264813	0.571359	0.0576139	0.630251		0.955111	0.13412	0.0115957	0.908264		0.9753	0.0269937	-0.0460182	0.645745		0.913385	0.107126	0.196241	0.0633567		0.342688	0.456832	0.138627	0.25646		0.648154	0.322712
1066	479437.Elen_2820	141.91	14	2	Bacteria	1	Superkingdom	-0.0114313	0.846559		0.951526	0.0471758	0.123635	0.111424		0.444439	0.491991	-0.135067	0.068719		0.245263	0.590419	0.0336354	0.698987		0.963397	0.157078	0.0101298	0.903391		0.974344	0.0473067	-0.0235055	0.697546		0.92859	0.109772	0.145196	0.173455		0.523006	0.678073	0.111561	0.141334		0.543507	0.520994
37768	O2.CD2-0_GL0042351	141.89	20	16	Dorea formicigenerans	7	Species	-0.017023	0.877373		0.954935	0.0376147	-0.28423	0.0250269	*	0.248562	0.701135	0.267207	0.0477158	*	0.203805	0.644519	-0.156862	0.294248		0.854889	0.408321	-0.117575	0.456699		0.805836	0.306056	0.0392863	0.739269		0.939329	0.102265	-0.384783	0.0189314	*	0.215892	1.00162	-0.227921	0.0566426		0.425739	0.593294
10372	MH0020_GL0055752	141.71	16	2	Bacteroides	6	Genus	0.188144	0.0525452		0.384943	0.479299	0.258865	0.0613317		0.352602	0.581049	-0.0707211	0.41015		0.659846	0.26302	0.114889	0.481029		0.927784	0.325293	0.261791	0.011368	*	0.344851	0.741227	0.146902	0.164289		0.641365	0.415933	0.332512	0.0263804	*	0.247429	0.941464	0.217623	0.150575		0.554085	0.616171
27166	MH0275_GL0144248	141.71	28	12	Fusicatenibacter saccharivorans	7	Species	0.017674	0.849404		0.951526	0.04629	0.0841476	0.433277		0.739727	0.239934	-0.0664736	0.616995		0.802127	0.159306	0.0338179	0.768719		0.976538	0.0973476	0.0393522	0.752124		0.934711	0.113278	0.00553427	0.960727		0.988615	0.0159308	0.105826	0.381923		0.721756	0.304628	0.0720079	0.571583		0.853686	0.207281
37318	NOM002_GL0049840	141.58	11	2	Bifidobacterium pseudocatenulatum	7	Species	-0.0729283	0.389639		0.777519	0.210279	0.15635	0.0877425		0.401743	0.528705	-0.229279	0.0223817	*	0.132516	0.749239	0.231578	0.0371302	*	0.703623	0.543184	0.0755189	0.543985		0.852448	0.177136	-0.156059	0.0723933		0.469802	0.366049	0.304797	0.0134705	*	0.187375	0.714927	0.0732198	0.29951		0.681453	0.171743
19258	MH0148_GL0054169	141.52	26	14	Ruminococcus bromii	7	Species	0.0460034	0.664201		0.901833	0.105894	0.0534602	0.702823		0.89055	0.116553	-0.00745675	0.958509		0.983576	0.016548	0.0185591	0.901891		0.983035	0.0436452	0.0579003	0.699901		0.922705	0.136163	0.0393412	0.724901		0.936289	0.0925179	0.065357	0.736376		0.922644	0.153699	0.0467979	0.74437		0.91937	0.110054
33203	MH0410_GL0108675	141.52	22	2	Faecalibacterium prausnitzii	7	Species	-0.0904935	0.431639		0.807797	0.192132	-0.101732	0.514637		0.787756	0.199345	0.011238	0.933524		0.970848	0.0265322	-0.0613802	0.729584		0.97124	0.225359	-0.12984	0.303441		0.723216	0.47671	-0.0684596	0.61349		0.897073	0.251351	-0.141078	0.381011		0.721704	0.517971	-0.0796976	0.66393		0.901465	0.292612
34722	MH0438_GL0141628	141.52	16	2	Faecalibacterium	6	Genus	0.0221935	0.841489		0.951526	0.0487555	-0.0120303	0.933024		0.97795	0.0256573	0.0342238	0.801701		0.918258	0.079912	0.181969	0.260408		0.833102	0.442699	0.138841	0.412776		0.778569	0.337774	-0.0431288	0.67294		0.924781	0.104925	0.104617	0.626744		0.875128	0.254514	-0.0773526	0.518178		0.819387	0.188185
41864	MH0001_GL0019923	141.52	5	1	Clostridiales	4	Order	-0.0181042	0.821645		0.948683	0.0549598	-0.0506596	0.563938		0.818994	0.176435	0.0325554	0.726504		0.876357	0.111335	-0.147336	0.17366		0.767219	0.593514	-0.112551	0.318902		0.725918	0.453387	0.0347857	0.689359		0.926516	0.140127	-0.145106	0.1637		0.507936	0.58453	0.0022303	0.9786		0.997167	0.0089843
8993	MH0012_GL0119203	141.52	24	15	Ruminococcus bromii	7	Species	0.193332	0.146137		0.548096	0.357079	-0.106667	0.522623		0.792729	0.195559	0.299999	0.0834838		0.27848	0.560349	0.299709	0.10168		0.703755	0.616899	0.385454	0.0259963	*	0.409888	0.793389	0.0857445	0.56565		0.885992	0.17649	0.0854547	0.655424		0.884489	0.175893	-0.214255	0.245034		0.642034	0.441005
7078	MH0006_GL0091137	141.36	35	8	Prevotella copri	7	Species	0.0997835	0.384822		0.777351	0.212436	-0.167408	0.243927		0.583586	0.358081	0.267191	0.115809		0.33723	0.507553	0.100523	0.493808		0.931437	0.195869	0.164222	0.336317		0.736589	0.319985	0.0636982	0.606609		0.895991	0.124115	-0.10297	0.615142		0.869886	0.200635	-0.203493	0.169217		0.572322	0.396504
27065	MH0275_GL0011895	141.2	21	3	Oscillibacter	6	Genus	0.0299715	0.747519		0.922882	0.0784981	-0.120976	0.298625		0.640408	0.318979	0.150947	0.191039		0.448323	0.420091	-0.135849	0.305771		0.860035	0.245474	-0.057111	0.624065		0.886869	0.103198	0.0787376	0.461883		0.841479	0.142276	-0.208058	0.108761		0.430845	0.375954	-0.0722097	0.577038		0.856426	0.13048
38939	MH0222_GL0139048	141.2	19	1	Clostridiales	4	Order	-0.0196115	0.791687		0.936114	0.0643975	0.00134065	0.990373		0.996137	0.00368362	-0.0209521	0.840166		0.932143	0.0641644	-0.0208502	0.854862		0.978559	0.0992588	-0.032977	0.695624		0.921791	0.156989	-0.0121268	0.888507		0.969776	0.0577306	-0.0120249	0.928882		0.981901	0.0572452	0.00882533	0.946273		0.992129	0.0420136
9947	MH0015_GL0017206	141.2	6	5	Ruminococcus	6	Genus	-0.0486086	0.330751		0.735589	0.23792	-0.00742398	0.90187		0.96883	0.0376445	-0.0411846	0.608948		0.79851	0.162968	-0.0810302	0.143801		0.730631	0.718084	-0.100551	0.179471		0.633345	0.891076	-0.0195208	0.731968		0.936289	0.172992	-0.0593664	0.489067		0.797879	0.526101	0.0216638	0.744289		0.91937	0.191983
17886	MH0131_GL0059552	140.98	15	2	Clostridiales	4	Order	0.0351152	0.7743		0.929754	0.0699194	0.00182052	0.986355		0.994153	0.00522098	0.0332947	0.847435		0.934642	0.0612077	-0.165285	0.186361		0.780157	0.322356	-0.0708369	0.692953		0.919973	0.138153	0.0944484	0.522787		0.873337	0.184203	-0.104132	0.329501		0.680754	0.203088	0.0611537	0.608739		0.875359	0.119268
22948	MH0131_GL0059552	140.98	15	1	Clostridiales	4	Order	0.07481	0.413199		0.790919	0.199961	0.0945394	0.416165		0.729865	0.249023	-0.0197294	0.868173		0.94525	0.052802	-0.0323861	0.801384		0.976538	0.0665712	0.0540497	0.667755		0.90879	0.111102	0.0864358	0.385234		0.8132	0.177673	0.0737791	0.626224		0.875128	0.151656	0.106165	0.383282		0.737617	0.218227
33069	V1.UC53-0_GL0095296	140.98	11	1	Clostridiales	4	Order	0.0490395	0.476032		0.825479	0.174055	0.0838082	0.369879		0.697414	0.27482	-0.0347687	0.721784		0.873917	0.113342	-0.0910959	0.342461		0.892454	0.601568	-0.00935528	0.914358		0.978942	0.0617792	0.0817406	0.305537		0.77397	0.539788	0.0254134	0.824386		0.94754	0.167822	0.116509	0.280127		0.674111	0.76939
40922	O2.UC37-1_GL0144481	140.98	66	2	Bacteria	1	Superkingdom	-0.209	0.134723		0.531027	0.367675	-0.330941	0.0521764		0.33193	0.603763	0.121941	0.442335		0.684496	0.245209	-0.0251863	0.900585		0.983035	0.0390928	-0.225145	0.229124		0.666818	0.349458	-0.199959	0.189108		0.681814	0.310366	-0.347086	0.0900401		0.404106	0.538729	-0.3219	0.0660065		0.446798	0.499636
38638	O2.UC14-2_GL0133864	140.83	18	3	Roseburia hominis	7	Species	0.0288015	0.707282		0.913317	0.0915804	-0.176457	0.0699724		0.370116	0.562126	0.205258	0.0555228		0.221613	0.622377	-0.165317	0.105287		0.703755	1.38917	-0.0771707	0.476213		0.817406	0.648473	0.088146	0.286843		0.762146	0.7407	-0.282429	0.033769	*	0.281621	2.37328	-0.117112	0.234509		0.634958	0.984105
42954	O2.UC8-2_GL0106576	140.83	19	11	Collinsella aerofaciens	7	Species	-0.0537756	0.612249		0.88419	0.12367	-0.0853479	0.589821		0.837318	0.16481	0.0315723	0.847138		0.934642	0.0613285	0.0621171	0.68323		0.960653	0.193833	-0.0139569	0.915868		0.979709	0.0435518	-0.076074	0.536009		0.876933	0.237385	-0.0455292	0.825645		0.94754	0.142072	-0.107646	0.561898		0.846319	0.335905
52667	V1.UC58-4_GL0124609	140.8	13	2	Eubacterium	6	Genus	0.0181338	0.776688		0.930982	0.0691588	0.022482	0.803222		0.932995	0.0760939	-0.00434817	0.948793		0.979291	0.020428	-0.152909	0.138624		0.728252	1.26146	-0.0798846	0.319773		0.726	0.659031	0.0730241	0.252583		0.738943	0.602433	-0.0755364	0.506109		0.80568	0.623159	0.0773723	0.389398		0.740112	0.638305
10742	MH0026_GL0024394	140.78	30	2	Bacteroides	6	Genus	0.156101	0.125926		0.513403	0.376337	0.316352	0.0251927	*	0.248562	0.700297	-0.160251	0.202399		0.460722	0.409359	0.378036	0.0103004	*	0.643942	1.09201	0.398431	0.00569201	**	0.344851	1.15092	0.0203955	0.830601		0.956141	0.0589151	0.558682	0.00513104	**	0.124257	1.61383	0.180646	0.157412		0.563228	0.521821
4106	MH0001_GL0000641	140.78	8	1	Clostridiales	4	Order	-0.0536374	0.540165		0.853603	0.149525	0.108143	0.290862		0.633276	0.324204	-0.161781	0.178967		0.435911	0.432043	-0.17212	0.121819		0.703755	0.485161	-0.16397	0.184074		0.640494	0.46219	0.00814918	0.933743		0.982552	0.0229704	-0.00218967	0.986196		0.996092	0.00617213	0.16993	0.11896		0.516342	0.478989
20225	MH0165_GL0114795	140.49	11	1	Roseburia faecis	7	Species	0.00882844	0.925831		0.97833	0.0226921	0.118282	0.231137		0.572893	0.368115	-0.109454	0.377453		0.632734	0.282018	-0.00357351	0.975721		0.996556	0.0154797	0.00653773	0.962452		0.991208	0.0283201	0.0101112	0.924389		0.978622	0.0437998	0.115992	0.346697		0.693094	0.502452	0.119565	0.225364		0.624817	0.517931
7608	MH0007_GL0009912	140.39	21	11	Hungatella hathewayi	7	Species	0.176875	0.20028		0.624077	0.314122	-0.244782	0.0970882		0.42248	0.513344	0.421657	0.0231576	*	0.13676	0.744709	0.0005803	0.997301		0.999027	0.000842889	0.177247	0.351876		0.746705	0.257452	0.176667	0.276192		0.762146	0.256609	-0.24441	0.130136		0.462585	0.355007	-0.24499	0.135953		0.539919	0.35585
[truncated: 1,102 more rows]

## Sheet: T1D vs CTRL
Protein Group ID	Log ratio T1D/CTRL	p-value	Significance	adj. p-value	Effect Size	COG Acc. N	COG name	COG category	NOG name	KEGG Acc. N	KEGG name	GO Biol. Proc. Acc. N	GO Biol. Proc. Name	GO Cell. Comp. Acc. N	GO Cell. Comp. name	GO Mol. Funct. Acc. N	GO Mol. Funct. name	LCA	LCA level	Rank	Phylum	Class	Order	Family	Genus	Species
[truncated: 222 more rows]

[truncated: 7 more sheets: T1D vs SIBL, SIBL vs CTRL, T1D-A vs T1D-B, T1D-A vs CTRL, T1D-B vs CTRL, T1D-A vs SIBL, T1D-B vs SIBL]
